# Supplementary material for: [1,2-Bis(diphenyl­phosphan­yl)ethane-2κ2 P,P′]tetra­carbonyl-1κ3 C,2κC-(μ-2-cyclo­pentyl-2-aza­propane-1,3-dithiol­ato-1:2κ4 S,S′:S,S′)diiron(II)(Fe—Fe)
Source: Acta Crystallogr Sect E Struct Rep Online. 2011 Oct 8;67(Pt 11):m1500–1. doi: 10.1107/S1600536811040347 (PMC3246932; doi:10.1107/S1600536811040347)
Supplement: Supplementary file 1 [file e-67-m1500-sup1.cif]

##############################################################################
#                                                                            #
# This CIF contains the data in a paper accepted for publication in          #
# Acta Crystallographica Section E. It conforms to the requirements of       #
# Notes for Authors for Acta Crystallographica Section E, and has been       #
# peer reviewed under the auspices of the IUCr Commission on Journals.       #
#                                                                            #
# Full details of the Crystallographic Information File format               #
# are given in the paper "The Crystallographic Information File (CIF):       #
# a New Standard Archive File for Crystallography" by S. R. Hall, F. H.      #
# Allen and I. D. Brown [Acta Cryst. (1991), A47, 655-685].                  #
#                                                                            #
# The current version of the core CIF dictionary is obtainable from          #
# ftp://ftp.iucr.org/pub/cif_core.dic.                                       #
#                                                                            #
# Software is freely available for graphical display of the structure(s)     #
# in this CIF. For information consult the CIF software page                 #
# http://www.iucr.org/resources/cif/software.                                #
#                                                                            #
# This file may be used for bona fide research purposes within the           #
# scientific community so long as proper attribution is given to the journal # 
# article from which it was obtained.                                        #
#                                                                            #
##############################################################################
data_I
_audit_creation_method     SHELXL-97
_chemical_name_systematic
;
[1,2-Bis(diphenylphosphanyl)ethane-2\k^2^<i>P</i>,<i>P</i>']tetracarbonyl-
1\k^3^<i>C</i>,2\k<i>C</i>-(\m-3-cyclopentyl-2-azapropane-1,3-dithiolato-
1:2\k^4^<i>S</i>,<i>S</i>':<i>S</i>,<i>S</i>')diiron(II)(<i>Fe</i>---<i>Fe</i>)
;
_chemical_name_common     ?
_chemical_formula_moiety     'C37 H37 Fe2 N O4 P2 S2'
_chemical_formula_sum     'C37 H37 Fe2 N O4 P2 S2'
_chemical_formula_iupac     '[Fe2 (C7 H13 N S2) (C26 H24 P2) (C O)4]'
_chemical_formula_weight     797.44
_chemical_melting_point     ?
_symmetry_cell_setting     triclinic
_symmetry_space_group_name_H-M     'P -1'
_symmetry_space_group_name_Hall     '-P 1'
loop_
    _symmetry_equiv_pos_as_xyz
    'x, y, z'
    '-x, -y, -z'
_cell_length_a     11.763(10)
_cell_length_b     12.402(12)
_cell_length_c     13.284(13)
_cell_angle_alpha     84.66(3)
_cell_angle_beta     78.19(3)
_cell_angle_gamma     76.33(3)
_cell_volume     1841(3)
_cell_formula_units_Z     2
_cell_measurement_reflns_used     3975
_cell_measurement_theta_min     2.743
_cell_measurement_theta_max     27.231
_cell_measurement_temperature     294.1500
_exptl_crystal_description     'prism'
_exptl_crystal_colour     'dark red'
_exptl_crystal_size_max     0.12
_exptl_crystal_size_mid     0.09
_exptl_crystal_size_min     0.08
_exptl_crystal_density_diffrn     1.438
_exptl_crystal_density_meas     ?
_exptl_crystal_density_method     'not measured'
_exptl_crystal_F_000     824
_exptl_absorpt_coefficient_mu     1.028
_exptl_absorpt_correction_type     multi-scan
_exptl_absorpt_process_details     '(<i>CrystalClear</i>; Rigaku, 2005)'
_exptl_absorpt_correction_T_min     0.8399
_exptl_absorpt_correction_T_max     1.0000
_exptl_special_details     ?
_diffrn_ambient_temperature     294
_diffrn_radiation_type     MoK\a
_diffrn_radiation_wavelength     0.71073
_diffrn_radiation_source     'fine-focus sealed tube'
_diffrn_radiation_monochromator     graphite
_diffrn_measurement_device_type     'Oxford Diffraction Xcalibur'
_diffrn_measurement_method     '\w and \f'
_diffrn_detector_area_resol_mean     28.5714
_diffrn_reflns_number     13988
_diffrn_reflns_av_R_equivalents     0.0458
_diffrn_reflns_av_sigmaI/netI     0.0888
_diffrn_reflns_theta_min     2.16
_diffrn_reflns_theta_max     27.23
_diffrn_reflns_theta_full     27.23
_diffrn_measured_fraction_theta_max     0.978
_diffrn_measured_fraction_theta_full     0.978
_diffrn_reflns_limit_h_min     -14
_diffrn_reflns_limit_h_max     15
_diffrn_reflns_limit_k_min     -13
_diffrn_reflns_limit_k_max     15
_diffrn_reflns_limit_l_min     -17
_diffrn_reflns_limit_l_max     17
_diffrn_standards_number     0
_diffrn_standards_interval_count     .
_diffrn_standards_interval_time     .
_diffrn_standards_decay_%     ?
_refine_special_details
;
 Refinement of F^2^ against ALL reflections.  The weighted R-factor wR and
 goodness of fit S are based on F^2^, conventional R-factors R are based
 on F, with F set to zero for negative F^2^. The threshold expression of
 F^2^ > 2sigma(F^2^) is used only for calculating R-factors(gt) etc. and is
 not relevant to the choice of reflections for refinement.  R-factors based
 on F^2^ are statistically about twice as large as those based on F, and R-
 factors based on ALL data will be even larger.
;
_reflns_number_total     8063
_reflns_number_gt     4461
_reflns_threshold_expression     I>2sigma(I)
_refine_ls_structure_factor_coef     Fsqd
_refine_ls_matrix_type     full
_refine_ls_R_factor_all     0.1250
_refine_ls_R_factor_gt     0.0694
_refine_ls_wR_factor_gt     0.1658
_refine_ls_wR_factor_ref     0.2086
_refine_ls_goodness_of_fit_ref     1.072
_refine_ls_restrained_S_all     1.072
_refine_ls_number_reflns     8058
_refine_ls_number_parameters     433
_refine_ls_number_restraints     0
_refine_ls_hydrogen_treatment     constr
_refine_ls_weighting_scheme     calc
_refine_ls_weighting_details
         'calc w=1/[\s^2^(Fo^2^)+(0.0941P)^2^+0.4758P] where P=(Fo^2^+2Fc^2^)/3'
_atom_sites_solution_hydrogens     geom
_atom_sites_solution_primary     direct
_atom_sites_solution_secondary     difmap
_refine_ls_shift/su_max     0.000
_refine_ls_shift/su_mean     0.000
_refine_diff_density_max     0.726
_refine_diff_density_min     -0.656
_refine_ls_extinction_method     none
_refine_ls_extinction_coef     ?
loop_
    _atom_type_symbol
    _atom_type_description
    _atom_type_scat_dispersion_real
    _atom_type_scat_dispersion_imag
    _atom_type_scat_source
    'C' 'C' 0.0033 0.0016
                         'International Tables Vol C Tables 4.2.6.8 and 6.1.1.4'
    'H' 'H' 0.0000 0.0000
                         'International Tables Vol C Tables 4.2.6.8 and 6.1.1.4'
    'N' 'N' 0.0061 0.0033
                         'International Tables Vol C Tables 4.2.6.8 and 6.1.1.4'
    'O' 'O' 0.0106 0.0060
                         'International Tables Vol C Tables 4.2.6.8 and 6.1.1.4'
    'P' 'P' 0.1023 0.0942
                         'International Tables Vol C Tables 4.2.6.8 and 6.1.1.4'
    'S' 'S' 0.1246 0.1234
                         'International Tables Vol C Tables 4.2.6.8 and 6.1.1.4'
    'Fe' 'Fe' 0.3463 0.8444
                         'International Tables Vol C Tables 4.2.6.8 and 6.1.1.4'
_computing_data_collection     'CrystalClear (Rigaku, 2005)'
_computing_cell_refinement     'CrystalClear (Rigaku, 2005)'
_computing_data_reduction     'CrystalClear (Rigaku, 2005)'
_computing_structure_solution     'SHELXS97 (Sheldrick, 2008)'
_computing_structure_refinement     'SHELXL97 (Sheldrick, 2008)'
_computing_molecular_graphics     'WinGX (Farrugia, 1999)'
_computing_publication_material     'publCIF (Westrip, 2010)'
loop_
    _atom_site_type_symbol
    _atom_site_label
    _atom_site_fract_x
    _atom_site_fract_y
    _atom_site_fract_z
    _atom_site_U_iso_or_equiv
    _atom_site_adp_type
    _atom_site_calc_flag
    _atom_site_refinement_flags
    _atom_site_occupancy
    _atom_site_symmetry_multiplicity
    _atom_site_disorder_assembly
    _atom_site_disorder_group
    Fe Fe2 0.41292(7) 0.25705(6) 0.22097(6) 0.0369(2) Uani d . 1 1 . .
    Fe Fe1 0.31542(7) 0.22815(6) 0.07103(6) 0.0414(2) Uani d . 1 1 . .
    S S2 0.42334(13) 0.35974(11) 0.06835(11) 0.0410(3) Uani d . 1 1 . .
    P P1 0.56027(13) 0.25745(12) 0.30241(11) 0.0408(4) Uani d . 1 1 . .
    S S1 0.48107(12) 0.11162(10) 0.11497(11) 0.0383(3) Uani d . 1 1 . .
    P P2 0.33243(14) 0.16019(12) 0.35931(12) 0.0424(4) Uani d . 1 1 . .
    N N1 0.6532(4) 0.2314(4) 0.0138(4) 0.0418(11) Uani d . 1 1 . .
    C C5 0.6158(5) 0.1258(5) 0.0199(4) 0.0431(13) Uani d . 1 1 . .
    H H5A 0.6814 0.0667 0.0350 0.052 Uiso calc R 1 1 . .
    H H5B 0.6029 0.1138 -0.0476 0.052 Uiso calc R 1 1 . .
    C C21 0.7043(5) 0.0418(5) 0.2622(5) 0.0475(14) Uani d . 1 1 . .
    H H21 0.6363 0.0248 0.2485 0.057 Uiso calc R 1 1 . .
    C C7 0.7746(5) 0.2213(5) -0.0525(5) 0.0469(14) Uani d . 1 1 . .
    H H7 0.7727 0.1926 -0.1183 0.056 Uiso calc R 1 1 . .
    C C26 0.3043(5) 0.0186(5) 0.3614(5) 0.0466(14) Uani d . 1 1 . .
    C C20 0.7012(5) 0.1498(5) 0.2865(4) 0.0440(13) Uani d . 1 1 . .
    C C11 0.8735(5) 0.1388(5) -0.0039(5) 0.0529(15) Uani d . 1 1 . .
    H H11A 0.8445 0.1221 0.0683 0.063 Uiso calc R 1 1 . .
    H H11B 0.8999 0.0700 -0.0397 0.063 Uiso calc R 1 1 . .
    C C29 0.2679(7) -0.1986(5) 0.3619(5) 0.0613(18) Uani d . 1 1 . .
    H H29 0.2555 -0.2699 0.3615 0.074 Uiso calc R 1 1 . .
    C C2 0.1821(6) 0.3386(5) 0.0909(5) 0.0552(16) Uani d . 1 1 . .
    C C27 0.3942(6) -0.0665(5) 0.3120(5) 0.0562(16) Uani d . 1 1 . .
    H H27 0.4668 -0.0513 0.2789 0.067 Uiso calc R 1 1 . .
    C C28 0.3753(7) -0.1745(5) 0.3122(5) 0.0587(17) Uani d . 1 1 . .
    H H28 0.4351 -0.2299 0.2788 0.070 Uiso calc R 1 1 . .
    C C32 0.1888(5) 0.2396(5) 0.4284(5) 0.0476(14) Uani d . 1 1 . .
    C C25 0.8064(5) 0.1740(5) 0.3036(5) 0.0561(17) Uani d . 1 1 . .
    H H25 0.8068 0.2456 0.3188 0.067 Uiso calc R 1 1 . .
    C C6 0.5649(5) 0.3214(5) -0.0233(5) 0.0461(14) Uani d . 1 1 . .
    H H6A 0.5484 0.2997 -0.0862 0.055 Uiso calc R 1 1 . .
    H H6B 0.5988 0.3864 -0.0403 0.055 Uiso calc R 1 1 . .
    O O1 0.3405(5) 0.1815(4) -0.1468(4) 0.0742(14) Uani d . 1 1 . .
    O O3 0.1806(4) 0.0572(4) 0.1566(4) 0.0658(13) Uani d . 1 1 . .
    C C14 0.6148(6) 0.3867(5) 0.2996(5) 0.0493(15) Uani d . 1 1 . .
    C C22 0.8095(6) -0.0418(5) 0.2583(5) 0.0522(15) Uani d . 1 1 . .
    H H22 0.8096 -0.1139 0.2442 0.063 Uiso calc R 1 1 . .
    O O2 0.0965(5) 0.4090(4) 0.1033(5) 0.0948(19) Uani d . 1 1 . .
    C C23 0.9120(6) -0.0174(6) 0.2752(5) 0.0614(18) Uani d . 1 1 . .
    H H23 0.9818 -0.0723 0.2716 0.074 Uiso calc R 1 1 . .
    C C8 0.8162(6) 0.3313(6) -0.0757(6) 0.0657(19) Uani d . 1 1 . .
    H H8A 0.7885 0.3784 -0.0173 0.079 Uiso calc R 1 1 . .
    H H8B 0.7883 0.3714 -0.1354 0.079 Uiso calc R 1 1 . .
    C C24 0.9100(6) 0.0909(6) 0.2979(6) 0.067(2) Uani d . 1 1 . .
    H H24 0.9791 0.1078 0.3093 0.080 Uiso calc R 1 1 . .
    C C1 0.3323(6) 0.2011(5) -0.0619(5) 0.0511(15) Uani d . 1 1 . .
    C C3 0.2328(5) 0.1256(5) 0.1234(5) 0.0490(14) Uani d . 1 1 . .
    C C12 0.4347(6) 0.1366(5) 0.4513(4) 0.0496(14) Uani d . 1 1 . .
    H H12A 0.3902 0.1306 0.5208 0.060 Uiso calc R 1 1 . .
    H H12B 0.4930 0.0673 0.4376 0.060 Uiso calc R 1 1 . .
    C C19 0.6330(6) 0.4289(6) 0.3881(6) 0.0623(18) Uani d . 1 1 . .
    H H19 0.6125 0.3951 0.4527 0.075 Uiso calc R 1 1 . .
    C C33 0.1659(7) 0.2628(6) 0.5333(5) 0.0650(18) Uani d . 1 1 . .
    H H33 0.2251 0.2353 0.5718 0.078 Uiso calc R 1 1 . .
    C C18 0.6826(7) 0.5228(6) 0.3780(7) 0.073(2) Uani d . 1 1 . .
    H H18 0.6956 0.5509 0.4361 0.088 Uiso calc R 1 1 . .
    C C31 0.1982(6) -0.0077(5) 0.4136(5) 0.0587(17) Uani d . 1 1 . .
    H H31 0.1393 0.0465 0.4497 0.070 Uiso calc R 1 1 . .
    C C37 0.0973(6) 0.2850(5) 0.3732(6) 0.0613(18) Uani d . 1 1 . .
    H H37 0.1107 0.2726 0.3034 0.074 Uiso calc R 1 1 . .
    C C13 0.4998(6) 0.2336(5) 0.4421(4) 0.0521(15) Uani d . 1 1 . .
    H H13A 0.5640 0.2144 0.4807 0.062 Uiso calc R 1 1 . .
    H H13B 0.4446 0.3002 0.4693 0.062 Uiso calc R 1 1 . .
    C C15 0.6431(8) 0.4408(7) 0.2059(6) 0.084(3) Uani d . 1 1 . .
    H H15 0.6282 0.4156 0.1472 0.100 Uiso calc R 1 1 . .
    C C30 0.1788(7) -0.1157(6) 0.4124(6) 0.068(2) Uani d . 1 1 . .
    H H30 0.1064 -0.1314 0.4455 0.082 Uiso calc R 1 1 . .
    C C10 0.9750(7) 0.1999(7) -0.0165(7) 0.085(3) Uani d . 1 1 . .
    H H10A 0.9757 0.2298 0.0482 0.103 Uiso calc R 1 1 . .
    H H10B 1.0512 0.1495 -0.0384 0.103 Uiso calc R 1 1 . .
    C C9 0.9529(6) 0.2921(6) -0.0967(7) 0.080(2) Uani d . 1 1 . .
    H H9A 0.9824 0.2652 -0.1655 0.096 Uiso calc R 1 1 . .
    H H9B 0.9905 0.3517 -0.0886 0.096 Uiso calc R 1 1 . .
    C C17 0.7117(9) 0.5727(6) 0.2841(8) 0.095(3) Uani d . 1 1 . .
    H H17 0.7444 0.6349 0.2783 0.114 Uiso calc R 1 1 . .
    C C36 -0.0121(6) 0.3474(6) 0.4187(6) 0.0654(19) Uani d . 1 1 . .
    H H36 -0.0720 0.3748 0.3808 0.078 Uiso calc R 1 1 . .
    C C34 0.0576(8) 0.3254(7) 0.5809(6) 0.078(2) Uani d . 1 1 . .
    H H34 0.0442 0.3386 0.6506 0.094 Uiso calc R 1 1 . .
    C C35 -0.0303(7) 0.3683(6) 0.5238(6) 0.075(2) Uani d . 1 1 . .
    H H35 -0.1025 0.4114 0.5553 0.090 Uiso calc R 1 1 . .
    C C16 0.6934(10) 0.5323(7) 0.1977(7) 0.107(4) Uani d . 1 1 . .
    H H16 0.7148 0.5663 0.1335 0.129 Uiso calc R 1 1 . .
    O O4 0.2806(5) 0.4676(4) 0.3127(4) 0.0747(15) Uani d . 1 1 . .
    C C4 0.3300(6) 0.3821(5) 0.2772(5) 0.0524(15) Uani d . 1 1 . .
loop_
    _atom_site_aniso_label
    _atom_site_aniso_U_11
    _atom_site_aniso_U_22
    _atom_site_aniso_U_33
    _atom_site_aniso_U_12
    _atom_site_aniso_U_13
    _atom_site_aniso_U_23
    Fe2 0.0411(5) 0.0303(4) 0.0380(4) -0.0066(3) -0.0071(3) 0.0003(3)
    Fe1 0.0435(5) 0.0357(4) 0.0463(5) -0.0090(4) -0.0116(4) -0.0004(3)
    S2 0.0464(8) 0.0298(7) 0.0456(8) -0.0067(6) -0.0100(6) 0.0026(5)
    P1 0.0440(8) 0.0373(8) 0.0408(8) -0.0066(6) -0.0102(7) -0.0018(6)
    S1 0.0417(8) 0.0277(6) 0.0442(8) -0.0068(6) -0.0070(6) 0.0004(5)
    P2 0.0471(9) 0.0359(8) 0.0416(8) -0.0080(7) -0.0061(7) 0.0024(6)
    N1 0.043(3) 0.034(2) 0.048(3) -0.011(2) -0.007(2) 0.005(2)
    C5 0.048(3) 0.037(3) 0.042(3) -0.009(3) -0.007(3) 0.001(2)
    C21 0.051(4) 0.039(3) 0.053(4) -0.009(3) -0.012(3) 0.000(3)
    C7 0.039(3) 0.039(3) 0.056(4) -0.005(3) -0.001(3) -0.001(3)
    C26 0.049(3) 0.038(3) 0.049(3) -0.011(3) -0.002(3) 0.003(2)
    C20 0.047(3) 0.046(3) 0.039(3) -0.011(3) -0.007(3) 0.001(2)
    C11 0.050(4) 0.044(3) 0.059(4) -0.006(3) -0.008(3) 0.007(3)
    C29 0.080(5) 0.041(4) 0.071(5) -0.025(4) -0.022(4) 0.005(3)
    C2 0.050(4) 0.049(4) 0.068(4) -0.009(3) -0.019(3) 0.001(3)
    C27 0.065(4) 0.041(3) 0.057(4) -0.012(3) -0.002(3) 0.003(3)
    C28 0.079(5) 0.039(3) 0.054(4) -0.009(3) -0.008(4) 0.000(3)
    C32 0.050(4) 0.042(3) 0.048(3) -0.014(3) 0.002(3) 0.001(3)
    C25 0.047(4) 0.050(4) 0.076(5) -0.006(3) -0.021(3) -0.019(3)
    C6 0.049(3) 0.037(3) 0.052(4) -0.009(3) -0.015(3) 0.007(2)
    O1 0.096(4) 0.069(3) 0.058(3) -0.019(3) -0.016(3) -0.007(2)
    O3 0.064(3) 0.065(3) 0.074(3) -0.030(3) -0.009(2) 0.005(2)
    C14 0.058(4) 0.038(3) 0.056(4) -0.009(3) -0.022(3) -0.004(3)
    C22 0.054(4) 0.045(3) 0.052(4) 0.000(3) -0.012(3) 0.000(3)
    O2 0.061(3) 0.055(3) 0.158(6) 0.010(3) -0.021(4) -0.012(3)
    C23 0.047(4) 0.062(4) 0.067(4) 0.010(3) -0.014(3) -0.011(3)
    C8 0.052(4) 0.053(4) 0.084(5) -0.017(3) 0.005(4) 0.010(3)
    C24 0.037(4) 0.075(5) 0.088(5) -0.003(3) -0.013(3) -0.020(4)
    C1 0.052(4) 0.048(4) 0.058(4) -0.010(3) -0.020(3) -0.004(3)
    C3 0.047(3) 0.046(3) 0.056(4) -0.010(3) -0.012(3) -0.005(3)
    C12 0.064(4) 0.044(3) 0.037(3) -0.006(3) -0.011(3) 0.006(2)
    C19 0.062(4) 0.059(4) 0.067(5) -0.014(3) -0.006(3) -0.020(3)
    C33 0.070(5) 0.057(4) 0.058(4) -0.006(4) 0.002(4) -0.005(3)
    C18 0.077(5) 0.054(4) 0.098(6) -0.011(4) -0.025(5) -0.033(4)
    C31 0.060(4) 0.051(4) 0.067(4) -0.021(3) -0.005(3) -0.001(3)
    C37 0.061(4) 0.055(4) 0.063(4) -0.008(3) 0.001(3) -0.014(3)
    C13 0.062(4) 0.055(4) 0.039(3) -0.016(3) -0.007(3) 0.000(3)
    C15 0.141(8) 0.077(5) 0.061(5) -0.063(6) -0.045(5) 0.014(4)
    C30 0.064(5) 0.054(4) 0.088(5) -0.028(4) -0.004(4) 0.003(4)
    C10 0.067(5) 0.079(6) 0.120(7) -0.034(4) -0.029(5) 0.016(5)
    C9 0.054(4) 0.065(5) 0.110(7) -0.019(4) 0.010(4) 0.007(4)
    C17 0.143(9) 0.048(4) 0.122(8) -0.049(5) -0.061(7) 0.013(5)
    C36 0.044(4) 0.060(4) 0.088(6) -0.008(3) -0.006(4) -0.009(4)
    C34 0.086(6) 0.079(6) 0.052(4) -0.012(5) 0.022(4) -0.008(4)
    C35 0.070(5) 0.051(4) 0.089(6) -0.017(4) 0.029(4) -0.017(4)
    C16 0.189(11) 0.083(6) 0.095(7) -0.090(7) -0.075(7) 0.027(5)
    O4 0.085(4) 0.035(2) 0.087(4) 0.004(2) 0.012(3) -0.021(2)
    C4 0.060(4) 0.047(4) 0.048(4) -0.015(3) -0.008(3) 0.009(3)
_geom_special_details
;
 All esds (except the esd in the dihedral angle between two l.s. planes)
 are estimated using the full covariance matrix.  The cell esds are taken
 into account individually in the estimation of esds in distances, angles
 and torsion angles; correlations between esds in cell parameters are only
 used when they are defined by crystal symmetry.  An approximate (isotropic)
 treatment of cell esds is used for estimating esds involving l.s. planes.
;
loop_
    _geom_bond_atom_site_label_1
    _geom_bond_atom_site_label_2
    _geom_bond_site_symmetry_2
    _geom_bond_distance
    _geom_bond_publ_flag
    Fe2 C4 . 1.766(7) y
    Fe2 P1 . 2.224(2) y
    Fe2 P2 . 2.265(2) y
    Fe2 S1 . 2.282(2) y
    Fe2 S2 . 2.289(2) y
    Fe2 Fe1 . 2.583(2) y
    Fe1 C3 . 1.786(6) y
    Fe1 C1 . 1.791(7) y
    Fe1 C2 . 1.814(7) y
    Fe1 S1 . 2.281(2) y
    Fe1 S2 . 2.286(2) y
    S2 C6 . 1.840(6) ?
    P1 C20 . 1.854(6) ?
    P1 C14 . 1.857(6) ?
    P1 C13 . 1.869(6) ?
    S1 C5 . 1.847(6) ?
    P2 C12 . 1.842(6) ?
    P2 C32 . 1.848(6) ?
    P2 C26 . 1.859(6) ?
    N1 C6 . 1.458(7) ?
    N1 C5 . 1.467(7) ?
    N1 C7 . 1.501(7) ?
    C5 H5A . 0.9700 ?
    C5 H5B . 0.9700 ?
    C21 C20 . 1.398(8) ?
    C21 C22 . 1.409(8) ?
    C21 H21 . 0.9300 ?
    C7 C8 . 1.540(8) ?
    C7 C11 . 1.562(8) ?
    C7 H7 . 0.9800 ?
    C26 C31 . 1.394(8) ?
    C26 C27 . 1.408(8) ?
    C20 C25 . 1.406(8) ?
    C11 C10 . 1.533(9) ?
    C11 H11A . 0.9700 ?
    C11 H11B . 0.9700 ?
    C29 C28 . 1.386(9) ?
    C29 C30 . 1.392(10) ?
    C29 H29 . 0.9300 ?
    C2 O2 . 1.160(8) ?
    C27 C28 . 1.408(8) ?
    C27 H27 . 0.9300 ?
    C28 H28 . 0.9300 ?
    C32 C37 . 1.405(9) ?
    C32 C33 . 1.408(9) ?
    C25 C24 . 1.390(9) ?
    C25 H25 . 0.9300 ?
    C6 H6A . 0.9700 ?
    C6 H6B . 0.9700 ?
    O1 C1 . 1.155(7) ?
    O3 C3 . 1.165(7) ?
    C14 C15 . 1.375(9) ?
    C14 C19 . 1.405(8) ?
    C22 C23 . 1.376(9) ?
    C22 H22 . 0.9300 ?
    C23 C24 . 1.398(9) ?
    C23 H23 . 0.9300 ?
    C8 C9 . 1.540(9) ?
    C8 H8A . 0.9700 ?
    C8 H8B . 0.9700 ?
    C24 H24 . 0.9300 ?
    C12 C13 . 1.555(8) ?
    C12 H12A . 0.9700 ?
    C12 H12B . 0.9700 ?
    C19 C18 . 1.405(9) ?
    C19 H19 . 0.9300 ?
    C33 C34 . 1.385(10) ?
    C33 H33 . 0.9300 ?
    C18 C17 . 1.355(12) ?
    C18 H18 . 0.9300 ?
    C31 C30 . 1.413(9) ?
    C31 H31 . 0.9300 ?
    C37 C36 . 1.385(9) ?
    C37 H37 . 0.9300 ?
    C13 H13A . 0.9700 ?
    C13 H13B . 0.9700 ?
    C15 C16 . 1.385(10) ?
    C15 H15 . 0.9300 ?
    C30 H30 . 0.9300 ?
    C10 C9 . 1.502(11) ?
    C10 H10A . 0.9700 ?
    C10 H10B . 0.9700 ?
    C9 H9A . 0.9700 ?
    C9 H9B . 0.9700 ?
    C17 C16 . 1.368(11) ?
    C17 H17 . 0.9300 ?
    C36 C35 . 1.407(10) ?
    C36 H36 . 0.9300 ?
    C34 C35 . 1.383(11) ?
    C34 H34 . 0.9300 ?
    C35 H35 . 0.9300 ?
    C16 H16 . 0.9300 ?
    O4 C4 . 1.172(7) ?
loop_
    _geom_angle_atom_site_label_1
    _geom_angle_atom_site_label_2
    _geom_angle_atom_site_label_3
    _geom_angle_site_symmetry_1
    _geom_angle_site_symmetry_3
    _geom_angle
    _geom_angle_publ_flag
    C4 Fe2 P1 . . 90.5(2) ?
    C4 Fe2 P2 . . 89.5(2) ?
    P1 Fe2 P2 . . 88.06(9) ?
    C4 Fe2 S1 . . 162.7(2) ?
    P1 Fe2 S1 . . 105.84(8) ?
    P2 Fe2 S1 . . 96.46(9) ?
    C4 Fe2 S2 . . 85.6(2) ?
    P1 Fe2 S2 . . 113.34(8) ?
    P2 Fe2 S2 . . 158.03(7) ?
    S1 Fe2 S2 . . 82.84(9) ?
    C4 Fe2 Fe1 . . 107.3(2) ?
    P1 Fe2 Fe1 . . 157.03(6) ?
    P2 Fe2 Fe1 . . 106.10(8) ?
    S1 Fe2 Fe1 . . 55.51(6) ?
    S2 Fe2 Fe1 . . 55.57(7) ?
    C3 Fe1 C1 . . 97.4(3) ?
    C3 Fe1 C2 . . 91.7(3) ?
    C1 Fe1 C2 . . 102.5(3) ?
    C3 Fe1 S1 . . 88.7(2) ?
    C1 Fe1 S1 . . 101.9(2) ?
    C2 Fe1 S1 . . 155.3(2) ?
    C3 Fe1 S2 . . 158.3(2) ?
    C1 Fe1 S2 . . 103.9(2) ?
    C2 Fe1 S2 . . 87.8(2) ?
    S1 Fe1 S2 . . 82.92(9) ?
    C3 Fe1 Fe2 . . 103.2(2) ?
    C1 Fe1 Fe2 . . 148.4(2) ?
    C2 Fe1 Fe2 . . 100.5(2) ?
    S1 Fe1 Fe2 . . 55.53(6) ?
    S2 Fe1 Fe2 . . 55.67(5) ?
    C6 S2 Fe1 . . 109.0(2) ?
    C6 S2 Fe2 . . 114.97(19) ?
    Fe1 S2 Fe2 . . 68.76(6) ?
    C20 P1 C14 . . 101.9(3) ?
    C20 P1 C13 . . 100.5(3) ?
    C14 P1 C13 . . 103.1(3) ?
    C20 P1 Fe2 . . 123.06(19) ?
    C14 P1 Fe2 . . 119.4(2) ?
    C13 P1 Fe2 . . 105.7(2) ?
    C5 S1 Fe1 . . 110.9(2) ?
    C5 S1 Fe2 . . 112.53(19) ?
    Fe1 S1 Fe2 . . 68.96(7) ?
    C12 P2 C32 . . 105.5(3) ?
    C12 P2 C26 . . 100.2(3) ?
    C32 P2 C26 . . 102.5(3) ?
    C12 P2 Fe2 . . 106.9(2) ?
    C32 P2 Fe2 . . 112.7(2) ?
    C26 P2 Fe2 . . 126.9(2) ?
    C6 N1 C5 . . 110.3(4) ?
    C6 N1 C7 . . 112.1(4) ?
    C5 N1 C7 . . 110.1(4) ?
    N1 C5 S1 . . 117.3(4) ?
    N1 C5 H5A . . 108.0 ?
    S1 C5 H5A . . 108.0 ?
    N1 C5 H5B . . 108.0 ?
    S1 C5 H5B . . 108.0 ?
    H5A C5 H5B . . 107.2 ?
    C20 C21 C22 . . 120.7(6) ?
    C20 C21 H21 . . 119.6 ?
    C22 C21 H21 . . 119.6 ?
    N1 C7 C8 . . 114.5(5) ?
    N1 C7 C11 . . 112.5(5) ?
    C8 C7 C11 . . 106.1(5) ?
    N1 C7 H7 . . 107.8 ?
    C8 C7 H7 . . 107.8 ?
    C11 C7 H7 . . 107.8 ?
    C31 C26 C27 . . 118.4(6) ?
    C31 C26 P2 . . 122.2(5) ?
    C27 C26 P2 . . 119.4(5) ?
    C21 C20 C25 . . 118.4(6) ?
    C21 C20 P1 . . 121.1(4) ?
    C25 C20 P1 . . 120.4(4) ?
    C10 C11 C7 . . 104.6(5) ?
    C10 C11 H11A . . 110.8 ?
    C7 C11 H11A . . 110.8 ?
    C10 C11 H11B . . 110.8 ?
    C7 C11 H11B . . 110.8 ?
    H11A C11 H11B . . 108.9 ?
    C28 C29 C30 . . 119.7(6) ?
    C28 C29 H29 . . 120.1 ?
    C30 C29 H29 . . 120.1 ?
    O2 C2 Fe1 . . 179.6(7) ?
    C26 C27 C28 . . 120.6(6) ?
    C26 C27 H27 . . 119.7 ?
    C28 C27 H27 . . 119.7 ?
    C29 C28 C27 . . 120.4(6) ?
    C29 C28 H28 . . 119.8 ?
    C27 C28 H28 . . 119.8 ?
    C37 C32 C33 . . 116.8(6) ?
    C37 C32 P2 . . 119.0(5) ?
    C33 C32 P2 . . 124.2(5) ?
    C24 C25 C20 . . 120.1(6) ?
    C24 C25 H25 . . 120.0 ?
    C20 C25 H25 . . 120.0 ?
    N1 C6 S2 . . 114.6(4) ?
    N1 C6 H6A . . 108.6 ?
    S2 C6 H6A . . 108.6 ?
    N1 C6 H6B . . 108.6 ?
    S2 C6 H6B . . 108.6 ?
    H6A C6 H6B . . 107.6 ?
    C15 C14 C19 . . 118.7(6) ?
    C15 C14 P1 . . 118.3(5) ?
    C19 C14 P1 . . 123.0(5) ?
    C23 C22 C21 . . 120.4(6) ?
    C23 C22 H22 . . 119.8 ?
    C21 C22 H22 . . 119.8 ?
    C22 C23 C24 . . 119.1(6) ?
    C22 C23 H23 . . 120.4 ?
    C24 C23 H23 . . 120.4 ?
    C7 C8 C9 . . 102.7(5) ?
    C7 C8 H8A . . 111.2 ?
    C9 C8 H8A . . 111.2 ?
    C7 C8 H8B . . 111.2 ?
    C9 C8 H8B . . 111.2 ?
    H8A C8 H8B . . 109.1 ?
    C25 C24 C23 . . 121.2(6) ?
    C25 C24 H24 . . 119.4 ?
    C23 C24 H24 . . 119.4 ?
    O1 C1 Fe1 . . 177.8(6) ?
    O3 C3 Fe1 . . 178.7(6) ?
    C13 C12 P2 . . 110.7(4) ?
    C13 C12 H12A . . 109.5 ?
    P2 C12 H12A . . 109.5 ?
    C13 C12 H12B . . 109.5 ?
    P2 C12 H12B . . 109.5 ?
    H12A C12 H12B . . 108.1 ?
    C14 C19 C18 . . 119.2(7) ?
    C14 C19 H19 . . 120.4 ?
    C18 C19 H19 . . 120.4 ?
    C34 C33 C32 . . 122.0(7) ?
    C34 C33 H33 . . 119.0 ?
    C32 C33 H33 . . 119.0 ?
    C17 C18 C19 . . 120.5(7) ?
    C17 C18 H18 . . 119.7 ?
    C19 C18 H18 . . 119.7 ?
    C26 C31 C30 . . 120.8(6) ?
    C26 C31 H31 . . 119.6 ?
    C30 C31 H31 . . 119.6 ?
    C36 C37 C32 . . 122.6(7) ?
    C36 C37 H37 . . 118.7 ?
    C32 C37 H37 . . 118.7 ?
    C12 C13 P1 . . 107.3(4) ?
    C12 C13 H13A . . 110.3 ?
    P1 C13 H13A . . 110.3 ?
    C12 C13 H13B . . 110.3 ?
    P1 C13 H13B . . 110.3 ?
    H13A C13 H13B . . 108.5 ?
    C14 C15 C16 . . 121.0(7) ?
    C14 C15 H15 . . 119.5 ?
    C16 C15 H15 . . 119.5 ?
    C29 C30 C31 . . 120.1(6) ?
    C29 C30 H30 . . 120.0 ?
    C31 C30 H30 . . 120.0 ?
    C9 C10 C11 . . 106.8(6) ?
    C9 C10 H10A . . 110.4 ?
    C11 C10 H10A . . 110.4 ?
    C9 C10 H10B . . 110.4 ?
    C11 C10 H10B . . 110.4 ?
    H10A C10 H10B . . 108.6 ?
    C10 C9 C8 . . 103.3(6) ?
    C10 C9 H9A . . 111.1 ?
    C8 C9 H9A . . 111.1 ?
    C10 C9 H9B . . 111.1 ?
    C8 C9 H9B . . 111.1 ?
    H9A C9 H9B . . 109.1 ?
    C18 C17 C16 . . 120.5(7) ?
    C18 C17 H17 . . 119.7 ?
    C16 C17 H17 . . 119.7 ?
    C37 C36 C35 . . 118.2(7) ?
    C37 C36 H36 . . 120.9 ?
    C35 C36 H36 . . 120.9 ?
    C35 C34 C33 . . 119.4(7) ?
    C35 C34 H34 . . 120.3 ?
    C33 C34 H34 . . 120.3 ?
    C34 C35 C36 . . 121.0(7) ?
    C34 C35 H35 . . 119.5 ?
    C36 C35 H35 . . 119.5 ?
    C17 C16 C15 . . 120.0(8) ?
    C17 C16 H16 . . 120.0 ?
    C15 C16 H16 . . 120.0 ?
    O4 C4 Fe2 . . 176.2(6) ?
loop_
    _geom_torsion_atom_site_label_1
    _geom_torsion_atom_site_label_2
    _geom_torsion_atom_site_label_3
    _geom_torsion_atom_site_label_4
    _geom_torsion_site_symmetry_1
    _geom_torsion_site_symmetry_2
    _geom_torsion_site_symmetry_3
    _geom_torsion_site_symmetry_4
    _geom_torsion
    _geom_torsion_publ_flag
    C4 Fe2 Fe1 C3 . . . . -102.4(3) ?
    P1 Fe2 Fe1 C3 . . . . 118.4(2) ?
    P2 Fe2 Fe1 C3 . . . . -7.8(2) ?
    S1 Fe2 Fe1 C3 . . . . 79.0(2) ?
    S2 Fe2 Fe1 C3 . . . . -174.3(2) ?
    C4 Fe2 Fe1 C1 . . . . 128.3(4) ?
    P1 Fe2 Fe1 C1 . . . . -10.9(4) ?
    P2 Fe2 Fe1 C1 . . . . -137.1(4) ?
    S1 Fe2 Fe1 C1 . . . . -50.3(4) ?
    S2 Fe2 Fe1 C1 . . . . 56.4(4) ?
    C4 Fe2 Fe1 C2 . . . . -8.1(3) ?
    P1 Fe2 Fe1 C2 . . . . -147.3(3) ?
    P2 Fe2 Fe1 C2 . . . . 86.5(2) ?
    S1 Fe2 Fe1 C2 . . . . 173.3(2) ?
    S2 Fe2 Fe1 C2 . . . . -80.0(2) ?
    C4 Fe2 Fe1 S1 . . . . 178.6(2) ?
    P1 Fe2 Fe1 S1 . . . . 39.43(14) ?
    P2 Fe2 Fe1 S1 . . . . -86.77(9) ?
    S2 Fe2 Fe1 S1 . . . . 106.72(9) ?
    C4 Fe2 Fe1 S2 . . . . 71.9(2) ?
    P1 Fe2 Fe1 S2 . . . . -67.29(15) ?
    P2 Fe2 Fe1 S2 . . . . 166.50(7) ?
    S1 Fe2 Fe1 S2 . . . . -106.72(9) ?
    C3 Fe1 S2 C6 . . . . 125.4(6) ?
    C1 Fe1 S2 C6 . . . . -43.1(3) ?
    C2 Fe1 S2 C6 . . . . -145.5(3) ?
    S1 Fe1 S2 C6 . . . . 57.5(2) ?
    Fe2 Fe1 S2 C6 . . . . 110.2(2) ?
    C3 Fe1 S2 Fe2 . . . . 15.2(5) ?
    C1 Fe1 S2 Fe2 . . . . -153.3(2) ?
    C2 Fe1 S2 Fe2 . . . . 104.3(2) ?
    S1 Fe1 S2 Fe2 . . . . -52.71(5) ?
    C4 Fe2 S2 C6 . . . . 143.8(3) ?
    P1 Fe2 S2 C6 . . . . 55.1(2) ?
    P2 Fe2 S2 C6 . . . . -138.6(3) ?
    S1 Fe2 S2 C6 . . . . -49.1(2) ?
    Fe1 Fe2 S2 C6 . . . . -101.8(2) ?
    C4 Fe2 S2 Fe1 . . . . -114.4(2) ?
    P1 Fe2 S2 Fe1 . . . . 156.91(6) ?
    P2 Fe2 S2 Fe1 . . . . -36.82(17) ?
    S1 Fe2 S2 Fe1 . . . . 52.71(7) ?
    C4 Fe2 P1 C20 . . . . -178.1(3) ?
    P2 Fe2 P1 C20 . . . . 92.4(2) ?
    S1 Fe2 P1 C20 . . . . -3.8(2) ?
    S2 Fe2 P1 C20 . . . . -92.7(2) ?
    Fe1 Fe2 P1 C20 . . . . -36.8(3) ?
    C4 Fe2 P1 C14 . . . . -47.7(3) ?
    P2 Fe2 P1 C14 . . . . -137.2(2) ?
    S1 Fe2 P1 C14 . . . . 126.7(2) ?
    S2 Fe2 P1 C14 . . . . 37.7(2) ?
    Fe1 Fe2 P1 C14 . . . . 93.7(3) ?
    C4 Fe2 P1 C13 . . . . 67.7(3) ?
    P2 Fe2 P1 C13 . . . . -21.8(2) ?
    S1 Fe2 P1 C13 . . . . -118.0(2) ?
    S2 Fe2 P1 C13 . . . . 153.1(2) ?
    Fe1 Fe2 P1 C13 . . . . -150.9(2) ?
    C3 Fe1 S1 C5 . . . . 145.9(3) ?
    C1 Fe1 S1 C5 . . . . 48.6(3) ?
    C2 Fe1 S1 C5 . . . . -123.0(5) ?
    S2 Fe1 S1 C5 . . . . -54.2(2) ?
    Fe2 Fe1 S1 C5 . . . . -107.0(2) ?
    C3 Fe1 S1 Fe2 . . . . -107.1(2) ?
    C1 Fe1 S1 Fe2 . . . . 155.6(2) ?
    C2 Fe1 S1 Fe2 . . . . -15.9(5) ?
    S2 Fe1 S1 Fe2 . . . . 52.84(6) ?
    C4 Fe2 S1 C5 . . . . 100.3(7) ?
    P1 Fe2 S1 C5 . . . . -60.3(2) ?
    P2 Fe2 S1 C5 . . . . -150.2(2) ?
    S2 Fe2 S1 C5 . . . . 52.0(2) ?
    Fe1 Fe2 S1 C5 . . . . 104.7(2) ?
    C4 Fe2 S1 Fe1 . . . . -4.5(7) ?
    P1 Fe2 S1 Fe1 . . . . -165.07(6) ?
    P2 Fe2 S1 Fe1 . . . . 105.12(8) ?
    S2 Fe2 S1 Fe1 . . . . -52.76(6) ?
    C4 Fe2 P2 C12 . . . . -92.2(3) ?
    P1 Fe2 P2 C12 . . . . -1.6(2) ?
    S1 Fe2 P2 C12 . . . . 104.1(2) ?
    S2 Fe2 P2 C12 . . . . -169.1(2) ?
    Fe1 Fe2 P2 C12 . . . . 160.0(2) ?
    C4 Fe2 P2 C32 . . . . 23.3(3) ?
    P1 Fe2 P2 C32 . . . . 113.8(2) ?
    S1 Fe2 P2 C32 . . . . -140.4(2) ?
    S2 Fe2 P2 C32 . . . . -53.6(3) ?
    Fe1 Fe2 P2 C32 . . . . -84.5(2) ?
    C4 Fe2 P2 C26 . . . . 150.6(3) ?
    P1 Fe2 P2 C26 . . . . -118.9(3) ?
    S1 Fe2 P2 C26 . . . . -13.2(3) ?
    S2 Fe2 P2 C26 . . . . 73.7(3) ?
    Fe1 Fe2 P2 C26 . . . . 42.8(3) ?
    C6 N1 C5 S1 . . . . -66.0(5) ?
    C7 N1 C5 S1 . . . . 169.8(4) ?
    Fe1 S1 C5 N1 . . . . 67.2(4) ?
    Fe2 S1 C5 N1 . . . . -7.9(5) ?
    C6 N1 C7 C8 . . . . 49.3(7) ?
    C5 N1 C7 C8 . . . . 172.5(5) ?
    C6 N1 C7 C11 . . . . 170.6(5) ?
    C5 N1 C7 C11 . . . . -66.2(6) ?
    C12 P2 C26 C31 . . . . 104.1(6) ?
    C32 P2 C26 C31 . . . . -4.5(6) ?
    Fe2 P2 C26 C31 . . . . -135.7(5) ?
    C12 P2 C26 C27 . . . . -73.5(6) ?
    C32 P2 C26 C27 . . . . 177.9(5) ?
    Fe2 P2 C26 C27 . . . . 46.7(6) ?
    C22 C21 C20 C25 . . . . 2.0(9) ?
    C22 C21 C20 P1 . . . . -174.9(5) ?
    C14 P1 C20 C21 . . . . -166.1(5) ?
    C13 P1 C20 C21 . . . . 87.9(5) ?
    Fe2 P1 C20 C21 . . . . -28.7(6) ?
    C14 P1 C20 C25 . . . . 17.0(6) ?
    C13 P1 C20 C25 . . . . -88.9(5) ?
    Fe2 P1 C20 C25 . . . . 154.4(4) ?
    N1 C7 C11 C10 . . . . -134.1(6) ?
    C8 C7 C11 C10 . . . . -8.2(7) ?
    C31 C26 C27 C28 . . . . 2.4(9) ?
    P2 C26 C27 C28 . . . . -179.9(5) ?
    C30 C29 C28 C27 . . . . -0.5(10) ?
    C26 C27 C28 C29 . . . . -0.5(10) ?
    C12 P2 C32 C37 . . . . 170.4(5) ?
    C26 P2 C32 C37 . . . . -85.1(5) ?
    Fe2 P2 C32 C37 . . . . 54.2(5) ?
    C12 P2 C32 C33 . . . . -6.4(6) ?
    C26 P2 C32 C33 . . . . 98.0(6) ?
    Fe2 P2 C32 C33 . . . . -122.7(5) ?
    C21 C20 C25 C24 . . . . -1.0(10) ?
    P1 C20 C25 C24 . . . . 175.9(5) ?
    C5 N1 C6 S2 . . . . 70.1(5) ?
    C7 N1 C6 S2 . . . . -166.8(4) ?
    Fe1 S2 C6 N1 . . . . -75.7(4) ?
    Fe2 S2 C6 N1 . . . . -0.9(5) ?
    C20 P1 C14 C15 . . . . 89.2(6) ?
    C13 P1 C14 C15 . . . . -166.9(6) ?
    Fe2 P1 C14 C15 . . . . -50.2(7) ?
    C20 P1 C14 C19 . . . . -88.1(6) ?
    C13 P1 C14 C19 . . . . 15.8(6) ?
    Fe2 P1 C14 C19 . . . . 132.5(5) ?
    C20 C21 C22 C23 . . . . -2.1(9) ?
    C21 C22 C23 C24 . . . . 1.0(10) ?
    N1 C7 C8 C9 . . . . 154.6(6) ?
    C11 C7 C8 C9 . . . . 29.9(7) ?
    C32 P2 C12 C13 . . . . -89.4(5) ?
    C26 P2 C12 C13 . . . . 164.5(4) ?
    Fe2 P2 C12 C13 . . . . 30.8(5) ?
    C15 C14 C19 C18 . . . . -1.9(10) ?
    P1 C14 C19 C18 . . . . 175.4(5) ?
    C37 C32 C33 C34 . . . . 1.3(10) ?
    P2 C32 C33 C34 . . . . 178.2(6) ?
    C14 C19 C18 C17 . . . . 0.5(11) ?
    C27 C26 C31 C30 . . . . -3.3(10) ?
    P2 C26 C31 C30 . . . . 179.1(5) ?
    C33 C32 C37 C36 . . . . -1.6(10) ?
    P2 C32 C37 C36 . . . . -178.7(5) ?
    P2 C12 C13 P1 . . . . -49.0(5) ?
    C20 P1 C13 C12 . . . . -83.2(5) ?
    C14 P1 C13 C12 . . . . 171.8(4) ?
    Fe2 P1 C13 C12 . . . . 45.8(4) ?
    C19 C14 C15 C16 . . . . 2.8(13) ?
    P1 C14 C15 C16 . . . . -174.6(8) ?
    C28 C29 C30 C31 . . . . -0.5(11) ?
    C26 C31 C30 C29 . . . . 2.4(11) ?
    C7 C11 C10 C9 . . . . -17.5(8) ?
    C11 C10 C9 C8 . . . . 36.4(9) ?
    C7 C8 C9 C10 . . . . -40.6(8) ?
loop_
    _geom_hbond_atom_site_label_D
    _geom_hbond_atom_site_label_H
    _geom_hbond_atom_site_label_A
    _geom_hbond_site_symmetry_A
    _geom_hbond_distance_DH
    _geom_hbond_distance_HA
    _geom_hbond_distance_DA
    _geom_hbond_angle_DHA
    C21 H21 S1 . 0.93 2.77 3.490(7) 135
    C27 H27 S1 . 0.93 2.84 3.416(7) 122
_iucr_refine_instructions_details
;
TITL S in P-1
CELL  0.71073  11.7633  12.4024  13.2845   84.656   78.194   76.331
ZERR    2.00   0.0103   0.0118   0.0134    0.029    0.029    0.030
LATT   1
SFAC  C    H    N    O    P    S    FE
UNIT  74   74   2    8    4    4    4
MERG   2
FMAP   2
PLAN   20
omit 1 1 1
omit 1 1 0
omit 0 -1 1
omit 0 1 1
omit 1 0 1
BOND $h
htab
conf
acta
L.S.  10
TEMP  21
WGHT    0.094100    0.475800
FVAR       0.65125
FE2   7    0.412917    0.257046    0.220966    11.00000    0.04107    0.03030 =
         0.03795    0.00034   -0.00711   -0.00658
FE1   7    0.315419    0.228155    0.071032    11.00000    0.04347    0.03569 =
         0.04634   -0.00045   -0.01158   -0.00905
S2    6    0.423335    0.359744    0.068351    11.00000    0.04638    0.02980 =
         0.04559    0.00265   -0.01003   -0.00671
P1    5    0.560272    0.257448    0.302413    11.00000    0.04396    0.03728 =
         0.04084   -0.00183   -0.01017   -0.00657
S1    6    0.481066    0.111620    0.114969    11.00000    0.04170    0.02773 =
         0.04423    0.00041   -0.00702   -0.00677
P2    5    0.332434    0.160185    0.359314    11.00000    0.04709    0.03591 =
         0.04162    0.00243   -0.00606   -0.00799
N1    3    0.653246    0.231393    0.013789    11.00000    0.04270    0.03433 =
         0.04811    0.00497   -0.00743   -0.01149
C5    1    0.615847    0.125816    0.019914    11.00000    0.04839    0.03703 =
         0.04192    0.00137   -0.00685   -0.00862
AFIX  23
H5A   2    0.681394    0.066729    0.035049    11.00000   -1.20000
H5B   2    0.602855    0.113774   -0.047560    11.00000   -1.20000
AFIX   0
C21   1    0.704331    0.041768    0.262201    11.00000    0.05094    0.03913 =
         0.05259    0.00039   -0.01227   -0.00923
AFIX  43
H21   2    0.636254    0.024850    0.248471    11.00000   -1.20000
AFIX   0
C7    1    0.774648    0.221305   -0.052471    11.00000    0.03921    0.03933 =
         0.05619   -0.00084   -0.00099   -0.00457
AFIX  13
H7    2    0.772708    0.192648   -0.118254    11.00000   -1.20000
AFIX   0
C26   1    0.304305    0.018624    0.361363    11.00000    0.04892    0.03807 =
         0.04922    0.00273   -0.00234   -0.01072
C20   1    0.701174    0.149820    0.286466    11.00000    0.04653    0.04607 =
         0.03852    0.00067   -0.00683   -0.01082
C11   1    0.873535    0.138786   -0.003871    11.00000    0.05036    0.04417 =
         0.05871    0.00675   -0.00785   -0.00557
AFIX  23
H11A  2    0.844507    0.122060    0.068282    11.00000   -1.20000
H11B  2    0.899898    0.069998   -0.039712    11.00000   -1.20000
AFIX   0
C29   1    0.267930   -0.198633    0.361912    11.00000    0.07994    0.04144 =
         0.07050    0.00526   -0.02219   -0.02549
AFIX  43
H29   2    0.255492   -0.269896    0.361512    11.00000   -1.20000
AFIX   0
C2    1    0.182085    0.338641    0.090920    11.00000    0.05015    0.04906 =
         0.06820    0.00084   -0.01901   -0.00943
C27   1    0.394243   -0.066519    0.311962    11.00000    0.06548    0.04075 =
         0.05732    0.00325   -0.00196   -0.01236
AFIX  43
H27   2    0.466825   -0.051314    0.278867    11.00000   -1.20000
AFIX   0
C28   1    0.375299   -0.174494    0.312204    11.00000    0.07886    0.03875 =
         0.05407   -0.00020   -0.00833   -0.00891
AFIX  43
H28   2    0.435148   -0.229910    0.278834    11.00000   -1.20000
AFIX   0
C32   1    0.188831    0.239604    0.428393    11.00000    0.04958    0.04163 =
         0.04815    0.00063    0.00167   -0.01392
C25   1    0.806438    0.173955    0.303606    11.00000    0.04699    0.04964 =
         0.07650   -0.01936   -0.02095   -0.00586
AFIX  43
H25   2    0.806805    0.245559    0.318791    11.00000   -1.20000
AFIX   0
C6    1    0.564939    0.321362   -0.023309    11.00000    0.04929    0.03662 =
         0.05244    0.00658   -0.01475   -0.00878
AFIX  23
H6A   2    0.548450    0.299715   -0.086220    11.00000   -1.20000
H6B   2    0.598818    0.386369   -0.040274    11.00000   -1.20000
AFIX   0
O1    4    0.340534    0.181509   -0.146814    11.00000    0.09649    0.06943 =
         0.05802   -0.00683   -0.01590   -0.01859
O3    4    0.180627    0.057195    0.156618    11.00000    0.06368    0.06475 =
         0.07387    0.00488   -0.00944   -0.03002
C14   1    0.614819    0.386690    0.299585    11.00000    0.05800    0.03799 =
         0.05598   -0.00404   -0.02157   -0.00857
C22   1    0.809479   -0.041823    0.258303    11.00000    0.05428    0.04450 =
         0.05218    0.00041   -0.01168    0.00048
AFIX  43
H22   2    0.809568   -0.113908    0.244223    11.00000   -1.20000
AFIX   0
O2    4    0.096540    0.408963    0.103299    11.00000    0.06072    0.05524 =
         0.15819   -0.01243   -0.02063    0.01021
C23   1    0.912005   -0.017442    0.275200    11.00000    0.04710    0.06183 =
         0.06696   -0.01122   -0.01406    0.00999
AFIX  43
H23   2    0.981765   -0.072317    0.271583    11.00000   -1.20000
AFIX   0
C8    1    0.816187    0.331335   -0.075696    11.00000    0.05196    0.05335 =
         0.08441    0.00959    0.00454   -0.01708
AFIX  23
H8A   2    0.788502    0.378435   -0.017266    11.00000   -1.20000
H8B   2    0.788281    0.371438   -0.135436    11.00000   -1.20000
AFIX   0
C24   1    0.909964    0.090913    0.297882    11.00000    0.03674    0.07509 =
         0.08802   -0.01951   -0.01278   -0.00305
AFIX  43
H24   2    0.979089    0.107754    0.309348    11.00000   -1.20000
AFIX   0
C1    1    0.332308    0.201077   -0.061928    11.00000    0.05176    0.04764 =
         0.05786   -0.00413   -0.02021   -0.00982
C3    1    0.232781    0.125639    0.123440    11.00000    0.04718    0.04572 =
         0.05554   -0.00549   -0.01211   -0.00978
C12   1    0.434730    0.136607    0.451263    11.00000    0.06362    0.04429 =
         0.03700    0.00615   -0.01082   -0.00646
AFIX  23
H12A  2    0.390167    0.130608    0.520788    11.00000   -1.20000
H12B  2    0.493000    0.067320    0.437626    11.00000   -1.20000
AFIX   0
C19   1    0.633019    0.428904    0.388127    11.00000    0.06162    0.05944 =
         0.06671   -0.02048   -0.00587   -0.01404
AFIX  43
H19   2    0.612493    0.395124    0.452656    11.00000   -1.20000
AFIX   0
C33   1    0.165874    0.262825    0.533290    11.00000    0.07013    0.05684 =
         0.05835   -0.00535    0.00229   -0.00647
AFIX  43
H33   2    0.225146    0.235313    0.571776    11.00000   -1.20000
AFIX   0
C18   1    0.682630    0.522812    0.377951    11.00000    0.07652    0.05379 =
         0.09757   -0.03252   -0.02550   -0.01081
AFIX  43
H18   2    0.695603    0.550944    0.436079    11.00000   -1.20000
AFIX   0
C31   1    0.198152   -0.007719    0.413606    11.00000    0.05990    0.05075 =
         0.06660   -0.00089   -0.00491   -0.02117
AFIX  43
H31   2    0.139340    0.046495    0.449682    11.00000   -1.20000
AFIX   0
C37   1    0.097291    0.284975    0.373233    11.00000    0.06073    0.05463 =
         0.06256   -0.01392    0.00150   -0.00840
AFIX  43
H37   2    0.110666    0.272599    0.303376    11.00000   -1.20000
AFIX   0
C13   1    0.499772    0.233608    0.442077    11.00000    0.06198    0.05534 =
         0.03878    0.00043   -0.00749   -0.01562
AFIX  23
H13A  2    0.564000    0.214404    0.480657    11.00000   -1.20000
H13B  2    0.444588    0.300245    0.469257    11.00000   -1.20000
AFIX   0
C15   1    0.643111    0.440822    0.205925    11.00000    0.14083    0.07665 =
         0.06117    0.01370   -0.04537   -0.06321
AFIX  43
H15   2    0.628236    0.415603    0.147170    11.00000   -1.20000
AFIX   0
C30   1    0.178787   -0.115717    0.412441    11.00000    0.06418    0.05449 =
         0.08751    0.00279   -0.00371   -0.02802
AFIX  43
H30   2    0.106420   -0.131447    0.445460    11.00000   -1.20000
AFIX   0
C10   1    0.975015    0.199885   -0.016509    11.00000    0.06695    0.07914 =
         0.11979    0.01621   -0.02851   -0.03369
AFIX  23
H10A  2    0.975704    0.229799    0.048223    11.00000   -1.20000
H10B  2    1.051219    0.149508   -0.038385    11.00000   -1.20000
AFIX   0
C9    1    0.952866    0.292136   -0.096679    11.00000    0.05356    0.06491 =
         0.10994    0.00707    0.00986   -0.01890
AFIX  23
H9A   2    0.982372    0.265209   -0.165534    11.00000   -1.20000
H9B   2    0.990464    0.351660   -0.088562    11.00000   -1.20000
AFIX   0
C17   1    0.711707    0.572682    0.284087    11.00000    0.14282    0.04789 =
         0.12158    0.01291   -0.06116   -0.04852
AFIX  43
H17   2    0.744363    0.634851    0.278322    11.00000   -1.20000
AFIX   0
C36   1   -0.012121    0.347419    0.418712    11.00000    0.04421    0.05993 =
         0.08838   -0.00855   -0.00574   -0.00817
AFIX  43
H36   2   -0.071958    0.374846    0.380795    11.00000   -1.20000
AFIX   0
C34   1    0.057633    0.325431    0.580891    11.00000    0.08622    0.07925 =
         0.05191   -0.00806    0.02180   -0.01166
AFIX  43
H34   2    0.044212    0.338559    0.650591    11.00000   -1.20000
AFIX   0
C35   1   -0.030329    0.368255    0.523812    11.00000    0.06957    0.05092 =
         0.08889   -0.01743    0.02885   -0.01705
AFIX  43
H35   2   -0.102532    0.411433    0.555347    11.00000   -1.20000
AFIX   0
C16   1    0.693416    0.532319    0.197718    11.00000    0.18875    0.08341 =
         0.09509    0.02736   -0.07470   -0.09030
AFIX  43
H16   2    0.714777    0.566348    0.133475    11.00000   -1.20000
AFIX   0
O4    4    0.280598    0.467590    0.312721    11.00000    0.08481    0.03461 =
         0.08708   -0.02089    0.01192    0.00386
C4    1    0.329993    0.382115    0.277217    11.00000    0.06040    0.04702 =
         0.04805    0.00854   -0.00763   -0.01501
HKLF    4
REM  S in P-1
REM R1 =  0.0694 for   4461 Fo > 4sig(Fo)  and  0.1250 for all   8058 data
REM    433 parameters refined using      0 restraints
END
WGHT      0.0941      0.4758
REM Highest difference peak  0.726,  deepest hole -0.656,  1-sigma level  0.108
Q1    1   0.7145  0.2588  0.3994  11.00000  0.05    0.71
Q2    1   0.5737  0.1397  0.2675  11.00000  0.05    0.67
Q3    1   0.3824  0.0826 -0.0325  11.00000  0.05    0.64
Q4    1   0.5131  0.2753  0.3717  11.00000  0.05    0.61
Q5    1   0.1513 -0.1558  0.3572  11.00000  0.05    0.61
Q6    1   0.4558  0.2321  0.1570  11.00000  0.05    0.56
Q7    1   0.3000 -0.1548  0.4491  11.00000  0.05    0.56
Q8    1   0.5357  0.2179  0.2228  11.00000  0.05    0.55
Q9    1   0.2219  0.1944 -0.0834  11.00000  0.05    0.53
Q10   1   0.4372  0.1853  0.5019  11.00000  0.05    0.51
Q11   1  -0.2053  0.4036  0.5878  11.00000  0.05    0.50
Q12   1   0.6642  0.2889  0.4521  11.00000  0.05    0.49
Q13   1   0.2232  0.1401  0.2092  11.00000  0.05    0.48
Q14   1   0.3113  0.1265  0.2230  11.00000  0.05    0.48
Q15   1   0.3843  0.0271  0.2484  11.00000  0.05    0.47
Q16   1   0.1426 -0.2644  0.5172  11.00000  0.05    0.47
Q17   1  -0.0468  0.2822  0.6385  11.00000  0.05    0.46
Q18   1   0.4982  0.1566  0.2021  11.00000  0.05    0.44
Q19   1   0.4786  0.4200  0.4138  11.00000  0.05    0.44
Q20   1   0.4948  0.2540  0.5371  11.00000  0.05    0.44
;
data_global
_journal_date_recd_electronic     2011-09-16
_journal_date_accepted     2011-09-30
_journal_name_full     'Acta Crystallographica, Section E'
_journal_year     2011
_journal_volume     67
_journal_issue     11
_journal_page_first     m1500
_journal_page_last     m1501
_journal_paper_category     QM
_journal_coeditor_code     WM2535
_publ_contact_author_name     'Youtao Si'
_publ_contact_author_address
;
State Key Laboratory Breeding Base of Humid Subtropical Mountain Ecology,
College of Geographical Sciences,
Fujian Normal University,
Fuzhou 35000
People's Republic of China
;
_publ_contact_author_email     yt.si@fjnu.edu.cn
_publ_contact_author_fax     '0086 591 83465367'
_publ_contact_author_phone     '0086 591 83483731'
_publ_section_title
;\
[1,2-Bis(diphenylphosphanyl)ethane-2\k^2^<i>P</i>,<i>P</i>']tetracarbonyl-\
1\k^3^<i>C</i>,2\k<i>C</i>-(\m-3-cyclopentyl-2-azapropane-1,3-dithiolato-1:\
2\k^4^<i>S</i>,<i>S</i>':<i>S</i>,<i>S</i>')diiron(II)(<i>Fe</i>---<i>Fe</i>)
;
loop_
    _publ_author_name
    _publ_author_footnote
    _publ_author_address
    'Si, Youtao' .
;
State Key Laboratory Breeding Base of Humid Subtropical Mountain Ecology,
College of Geographical Sciences,
Fujian Normal University,
Fuzhou 350007, People's Republic of China
;
    'Chen, Hui' .
;
State Key Laboratory of Structure Chemistry,
Fujian Institute of Research on the Structure of Matter,
Fuzhou, Fujian 350002, People's Republic of China
;
    'Chen, ChangNeng' .
;
State Key Laboratory of Structure Chemistry,
Fujian Institute of Research on the Structure of Matter,
Fuzhou, Fujian 350002, People's Republic of China
;
