# Supplementary material for: [1,2-Bis(diphenyl­phosphan­yl)ethane-2κ2 P,P′]tetra­carbonyl-1κ3 C,2κC-(μ-2-cyclo­pentyl-2-aza­propane-1,3-dithiol­ato-1:2κ4 S,S′:S,S′)diiron(II)(Fe—Fe)
Source: Acta Crystallogr Sect E Struct Rep Online. 2011 Oct 8;67(Pt 11):m1500–1. doi: 10.1107/S1600536811040347 (PMC3246932; doi:10.1107/S1600536811040347)
Supplement: Supplementary file 2 [file e-67-m1500-Isup2.hkl]

# 
# h,k,l, Fc-squared, Fo-squared, sigma(Fo-squared) and status flag 
# 
data_I
_shelx_title ' S in P-1' 
_shelx_refln_list_code          4 
_shelx_F_calc_maximum      163.19 
_exptl_crystal_F_000       824.00 
_reflns_d_resolution_high  0.7766 
 
loop_ 
 _symmetry_equiv_pos_as_xyz 
 'x, y, z' 
 '-x, -y, -z' 
 
_cell_length_a    11.7633 
_cell_length_b    12.4024 
_cell_length_c    13.2845 
_cell_angle_alpha  84.656 
_cell_angle_beta   78.194 
_cell_angle_gamma  76.331 
 
_shelx_F_squared_multiplier     1.000 
 
loop_ 
 _refln_index_h 
 _refln_index_k 
 _refln_index_l 
 _refln_F_squared_calc 
 _refln_F_squared_meas 
 _refln_F_squared_sigma 
 _refln_observed_status 
   2   0   0     1745.08     1570.68     30.58 o 
   3   0   0     5576.31     5295.19     61.41 o 
   4   0   0     2345.48     2139.78     85.86 o 
   5   0   0      117.14       89.99     23.94 o 
   6   0   0      375.41      406.87     48.56 o 
   7   0   0      334.12      362.71     32.37 o 
   8   0   0     3923.68     4249.92     96.03 o 
   9   0   0      368.12      367.58    104.71 o 
  10   0   0      713.32      733.45    104.52 o 
  11   0   0      289.52      414.74     72.43 o 
  12   0   0      380.24      426.01     94.62 o 
  13   0   0       62.13       29.07     18.23 o 
  14   0   0       12.76       23.22     16.39 o 
 -13   1   0      616.04      794.99    159.58 o 
 -11   1   0       68.42       55.76     22.61 o 
 -10   1   0      833.00      955.53    104.07 o 
  -9   1   0     1474.47     1722.17    172.66 o 
  -8   1   0       13.74       10.68     15.59 o 
  -7   1   0        4.96       12.85     10.94 o 
  -6   1   0        0.19       -3.58     16.22 o 
  -5   1   0     1561.82     1652.10     69.46 o 
  -4   1   0      908.05      967.18     41.85 o 
  -3   1   0     1603.69     1487.60     41.96 o 
  -2   1   0     8161.10     8249.08    119.07 o 
  -1   1   0     4721.87     3923.22     42.12 o 
   2   1   0     1877.16     1859.29     41.25 o 
   3   1   0     4473.23     4562.18    129.63 o 
   4   1   0      308.02      240.52     19.39 o 
   5   1   0      283.06      268.78     19.03 o 
   6   1   0     4577.71     4893.78    141.39 o 
   7   1   0     2064.68     2176.85     57.55 o 
   8   1   0        1.47        9.11      8.20 o 
   9   1   0     1547.35     1752.32     58.73 o 
  10   1   0      164.62      192.72     29.52 o 
  11   1   0       40.13       36.69     26.31 o 
  13   1   0      339.85      225.90     98.06 o 
  14   1   0       76.14       35.53     15.09 o 
 -13   2   0      135.16       73.47     25.87 o 
 -12   2   0      412.56      400.55    177.76 o 
 -11   2   0      480.11      567.72     57.44 o 
 -10   2   0        4.05       -5.45     22.68 o 
  -9   2   0        1.48       13.37     21.22 o 
  -8   2   0      106.36       87.57     38.55 o 
  -7   2   0      183.75      216.52     62.86 o 
  -6   2   0      118.36       96.01     29.05 o 
  -5   2   0     1678.68     1550.48     87.71 o 
  -4   2   0      432.01      389.73     16.87 o 
  -3   2   0     1557.99     1389.70     75.78 o 
  -2   2   0     6168.81     5970.56     96.74 o 
  -1   2   0     2083.18     2055.62     48.05 o 
   1   2   0     8764.49     8332.13    122.05 o 
   2   2   0       93.77      119.04      9.78 o 
   3   2   0       75.63       52.55      9.59 o 
   4   2   0      255.44      221.91     17.91 o 
   5   2   0      615.92      672.91     66.21 o 
   6   2   0       43.16       31.94     24.50 o 
   7   2   0     4874.00     5179.31     94.82 o 
   8   2   0     4197.52     4840.98     77.74 o 
   9   2   0     2281.56     2578.79     79.93 o 
  10   2   0        3.91        0.93      9.76 o 
  11   2   0      480.10      536.77     62.07 o 
  12   2   0       56.65       50.22     11.66 o 
  13   2   0        0.07        3.82     11.15 o 
 -13   3   0      140.85       98.79     31.55 o 
 -12   3   0      132.69      112.52     49.75 o 
 -11   3   0        4.52       33.48     28.03 o 
 -10   3   0       18.12       67.93     37.58 o 
  -9   3   0      267.59      211.85     47.20 o 
  -8   3   0     1426.58     1719.01     72.76 o 
  -7   3   0     1104.56     1303.61    138.07 o 
  -6   3   0     3138.52     3619.06    107.71 o 
  -5   3   0     9139.15     9890.79    182.14 o 
  -4   3   0      729.86      705.58     66.07 o 
  -3   3   0     6799.85     7066.64    129.96 o 
  -2   3   0    11647.79    11884.78    138.98 o 
  -1   3   0     1174.68     1146.97     38.12 o 
   0   3   0     1204.87     1275.07     44.36 o 
   1   3   0     9477.42     9805.47    177.50 o 
   2   3   0     1394.84     1361.46     29.07 o 
   3   3   0      702.38      606.37     20.49 o 
   4   3   0      576.17      529.98     75.38 o 
   5   3   0       15.95        2.17      9.05 o 
   6   3   0      767.17      664.67     42.13 o 
   7   3   0        7.98       -5.82      8.46 o 
   8   3   0      158.06      210.20     20.69 o 
   9   3   0     1760.95     2090.67     64.27 o 
  10   3   0      260.72      246.60     57.74 o 
  11   3   0      291.21      263.90     62.70 o 
  12   3   0      153.73      113.93     48.64 o 
  13   3   0       19.14       82.41     40.88 o 
 -13   4   0        1.96       62.36     32.96 o 
 -12   4   0       16.78       -5.12     13.93 o 
 -11   4   0        8.90       -3.63     24.59 o 
 -10   4   0       26.20       10.92     25.06 o 
  -9   4   0      128.24       60.64     28.60 o 
  -8   4   0      465.63      522.49    107.14 o 
  -7   4   0       26.64       34.38     27.37 o 
  -6   4   0      161.47      204.12     52.20 o 
  -5   4   0       71.65       35.11     20.49 o 
  -4   4   0     3589.11     3704.51     64.39 o 
  -3   4   0     1415.76     1286.57     38.09 o 
  -2   4   0        1.07      -12.63     13.88 o 
  -1   4   0     2220.02     2299.54     52.79 o 
   0   4   0      680.39      659.09     29.52 o 
   1   4   0       41.66       42.46     16.80 o 
   2   4   0     9381.77     9517.84    105.01 o 
   3   4   0       67.46       35.82     14.35 o 
   4   4   0     4800.93     4843.87    137.39 o 
   5   4   0      429.07      472.06     17.91 o 
   6   4   0     1893.89     1870.55     30.22 o 
   7   4   0     2710.11     2813.81     55.09 o 
   8   4   0     2316.78     2622.83     51.83 o 
   9   4   0        9.10       23.07     15.36 o 
  10   4   0      661.04      785.85     38.06 o 
  11   4   0      310.94      284.27     79.23 o 
  12   4   0        2.56      -12.57     22.94 o 
  13   4   0       14.67        2.40     19.66 o 
  14   4   0        6.19        2.97     13.42 o 
 -12   5   0       26.28       33.27     22.80 o 
 -11   5   0      107.23       53.88     30.20 o 
 -10   5   0        1.17       27.56     37.89 o 
  -9   5   0       36.19       23.79     20.02 o 
  -8   5   0      207.94      208.53     62.29 o 
  -7   5   0       97.08       79.08     51.26 o 
  -6   5   0      300.81      395.79     45.33 o 
  -5   5   0      687.50      778.24     41.72 o 
  -4   5   0       66.89       60.12     20.23 o 
  -3   5   0     1945.41     1857.78     20.66 o 
  -2   5   0      808.62      823.93     34.42 o 
  -1   5   0     1764.18     1719.57     43.19 o 
   0   5   0     1057.92     1225.29     51.29 o 
   1   5   0     2781.80     2938.28     41.17 o 
   2   5   0     8679.66     8946.00    170.05 o 
   3   5   0     9830.23    10357.47    105.79 o 
   4   5   0      664.81      671.18     25.36 o 
   5   5   0       33.71       21.99     16.03 o 
   6   5   0      769.24      766.52     27.24 o 
   7   5   0       51.04       41.26     13.30 o 
   8   5   0     2360.91     2491.80     55.18 o 
   9   5   0     2403.49     2754.47     59.37 o 
  10   5   0       32.78       15.76     13.16 o 
  11   5   0      670.09      744.93     99.57 o 
  12   5   0       87.23       46.45     28.51 o 
  13   5   0       72.32      107.68     92.17 o 
 -12   6   0        0.93       28.63     24.42 o 
 -11   6   0        0.65       14.06     21.42 o 
 -10   6   0        4.00       10.61     23.07 o 
  -9   6   0      237.39      244.95     68.23 o 
  -8   6   0       13.86       36.61     19.64 o 
  -7   6   0        9.94       -2.92     14.77 o 
  -6   6   0      144.88      121.24     32.20 o 
  -5   6   0      580.01      545.20     60.86 o 
  -4   6   0      342.10      306.85     50.52 o 
  -3   6   0      554.47      546.13     26.27 o 
  -2   6   0      733.63      752.03     43.48 o 
  -1   6   0     2988.33     3166.21     54.53 o 
   0   6   0     1916.21     1865.11     91.68 o 
   1   6   0     1240.17     1294.93     37.36 o 
   2   6   0      645.22      782.09     29.58 o 
   3   6   0       45.92       87.23     35.03 o 
   4   6   0      157.96      149.02     26.52 o 
   5   6   0     1086.59     1031.78     24.85 o 
   6   6   0      711.93      678.49     20.20 o 
   7   6   0      944.60     1044.41     27.45 o 
   8   6   0        1.41       -7.31      7.31 o 
   9   6   0      932.91     1097.60     45.59 o 
  10   6   0      502.94      580.37     58.89 o 
  11   6   0      414.59      515.42    123.01 o 
  12   6   0       91.21       74.96     52.41 o 
  13   6   0        0.40       36.36     12.87 o 
  14   6   0        6.20       13.37     14.71 o 
 -11   7   0        7.26       66.54     42.65 o 
 -10   7   0       28.66       20.06     22.31 o 
  -9   7   0       27.65       32.05     20.21 o 
  -8   7   0        0.04       19.58     20.05 o 
  -7   7   0        9.52       44.58     25.10 o 
  -6   7   0       42.15       31.53     18.35 o 
  -5   7   0      234.57      249.73     40.70 o 
  -4   7   0       59.83       83.59     26.09 o 
  -3   7   0      809.85      822.31     57.01 o 
  -2   7   0      654.48      627.55     39.65 o 
  -1   7   0       12.30       11.66     19.24 o 
   0   7   0      160.10      132.49     35.93 o 
   1   7   0       83.45       67.15     35.12 o 
   2   7   0       29.04       34.93     23.27 o 
   3   7   0        6.22       22.23     16.76 o 
   4   7   0     2010.85     1959.73     34.20 o 
   5   7   0      170.91      113.86     43.83 o 
   6   7   0      598.51      667.55     75.01 o 
   7   7   0      245.94      269.53     32.97 o 
   8   7   0      768.65      832.53     29.63 o 
   9   7   0      202.55      210.95     64.80 o 
  10   7   0        9.38       11.58     17.35 o 
  11   7   0      335.07      428.39     87.17 o 
  12   7   0      381.60      374.92     96.93 o 
  13   7   0       91.54       81.65     47.34 o 
  14   7   0       29.97       29.43     28.01 o 
 -10   8   0       49.49       49.06     32.41 o 
  -9   8   0       31.45       23.58     24.33 o 
  -8   8   0      253.54      478.83     86.41 o 
  -7   8   0        9.52        7.59     27.54 o 
  -6   8   0        2.67       -5.75     24.10 o 
  -5   8   0       18.41       16.53     19.21 o 
  -4   8   0       39.09       52.50     38.83 o 
  -3   8   0        3.53       32.31     26.76 o 
  -2   8   0     2390.48     2217.98     64.11 o 
  -1   8   0     3264.40     3525.58     73.73 o 
   0   8   0     3795.25     3886.88     96.89 o 
   1   8   0     1451.32     1398.59     41.07 o 
   2   8   0       25.26       34.94     26.13 o 
   3   8   0      876.64      963.18     35.70 o 
   4   8   0       11.69       22.57     17.74 o 
   5   8   0      451.74      470.97     52.73 o 
   6   8   0     1822.95     2023.20     43.96 o 
   7   8   0     1772.80     1935.33     62.19 o 
   8   8   0       81.39       42.33     23.45 o 
  10   8   0      119.67      149.53     39.38 o 
  11   8   0       79.64       95.49     48.88 o 
  12   8   0        0.37        0.05     15.37 o 
  13   8   0       44.39       75.05     43.50 o 
  14   8   0       10.85        0.09     27.56 o 
 -10   9   0       79.42       34.40     36.66 o 
  -9   9   0      240.93      348.79     67.86 o 
  -8   9   0      142.45      105.55     35.97 o 
  -7   9   0      102.00       77.33     57.99 o 
  -6   9   0      268.58      246.73     81.83 o 
  -5   9   0      100.99       56.73     26.07 o 
  -4   9   0       73.35       31.02     24.49 o 
  -3   9   0       32.35       22.44     20.01 o 
  -2   9   0     1030.30     1154.51     59.27 o 
  -1   9   0      647.27      651.91     76.97 o 
   0   9   0      299.99      281.59     45.09 o 
   1   9   0     1493.19     1546.51     52.64 o 
   2   9   0      679.76      606.52     38.29 o 
   3   9   0      443.98      459.39     35.30 o 
   4   9   0     1822.99     1905.71     49.39 o 
   5   9   0      988.24     1021.47     39.63 o 
   6   9   0      387.63      337.57     35.54 o 
   7   9   0       26.41       22.02     15.41 o 
   8   9   0      308.25      347.57     78.14 o 
   9   9   0      485.20      618.95     79.29 o 
  10   9   0       24.96       46.07     33.08 o 
  11   9   0        7.95       11.18     19.22 o 
  12   9   0       10.26       31.88     32.21 o 
  13   9   0       14.80       14.12     18.63 o 
  -9  10   0       23.37       19.67     19.70 o 
  -8  10   0       68.95       46.44     27.88 o 
  -7  10   0      105.48       90.90     37.47 o 
  -6  10   0        8.45        8.65     20.51 o 
  -5  10   0      263.95      250.83     64.32 o 
  -4  10   0      592.85      764.42     55.37 o 
  -3  10   0      198.57      208.28     44.64 o 
  -2  10   0       64.65       55.19     27.93 o 
  -1  10   0      698.82      716.32     50.15 o 
   0  10   0     1750.62     1888.07     63.72 o 
   1  10   0      964.45      970.46     53.79 o 
   2  10   0       46.69       98.35     30.35 o 
   3  10   0        0.33       31.39     24.12 o 
   4  10   0       40.15       66.31     28.29 o 
   5  10   0     1480.86     1529.98     89.27 o 
   6  10   0      497.91      521.94     38.09 o 
   7  10   0     1860.22     2165.44    144.86 o 
   8  10   0      908.91     1073.37     79.18 o 
   9  10   0       86.27      101.32     55.95 o 
  10  10   0        2.14       10.61     19.69 o 
  11  10   0       24.64       16.91     25.79 o 
  12  10   0        0.55       24.87     18.58 o 
  13  10   0       31.07       42.16     30.56 o 
  -8  11   0       79.49       33.64     24.62 o 
  -7  11   0      161.42      107.49     33.00 o 
  -6  11   0      662.48      885.08     69.04 o 
  -5  11   0      454.06      495.57     52.49 o 
  -4  11   0        2.88       -6.77     31.22 o 
  -3  11   0      125.45       90.43     28.02 o 
  -2  11   0      620.00      790.89     84.89 o 
  -1  11   0      231.77      261.75     41.20 o 
   0  11   0        0.92       47.49     27.91 o 
   1  11   0        0.70        8.44     19.88 o 
   2  11   0      407.73      376.17     38.25 o 
   3  11   0        2.09       32.74     22.34 o 
   4  11   0      126.89       78.66     56.40 o 
   5  11   0      292.85      262.34     33.38 o 
   6  11   0       23.18        6.91     33.67 o 
   7  11   0        1.64        0.00     16.20 o 
   8  11   0      557.60      624.02    125.01 o 
   9  11   0      226.87      258.53     92.95 o 
  10  11   0       24.32       18.67     22.89 o 
  11  11   0       13.67       18.91     20.30 o 
  12  11   0       48.49       70.92     44.40 o 
  -6  12   0       11.85       25.32     21.82 o 
  -5  12   0      291.16      385.42     68.30 o 
  -4  12   0      897.70     1101.71     77.25 o 
  -3  12   0      315.56      361.01     53.53 o 
  -2  12   0        0.17       -0.74     25.31 o 
  -1  12   0      168.56      132.17     44.98 o 
   0  12   0       78.82       76.22     30.34 o 
   1  12   0        7.74       47.97     27.20 o 
   2  12   0       65.97       68.22     30.96 o 
   3  12   0      389.94      396.65     55.26 o 
   4  12   0       83.28       64.54     30.93 o 
   5  12   0        0.01        6.98     12.70 o 
   6  12   0       36.80       12.02     32.61 o 
   7  12   0      585.49      583.35    150.55 o 
   8  12   0      290.29      358.08     60.29 o 
   9  12   0        7.19      -15.35     28.58 o 
  10  12   0       19.07       -6.44     30.25 o 
  11  12   0        0.11       33.03     42.25 o 
  -5  13   0      195.52      140.73     37.69 o 
  -4  13   0       18.78       29.62     18.72 o 
  -3  13   0      378.48      498.60     76.70 o 
  -2  13   0      377.82      439.13     46.89 o 
  -1  13   0      116.91      141.45     38.15 o 
   0  13   0       16.18       36.27     21.14 o 
   1  13   0        2.46       24.67     21.70 o 
   2  13   0      366.07      410.38     42.82 o 
   3  13   0      541.73      651.13     48.32 o 
   4  13   0      341.96      344.23     71.15 o 
   5  13   0      133.43      165.85     67.98 o 
   6  13   0      120.65       96.03     49.18 o 
   7  13   0       12.31        4.36     20.58 o 
   8  13   0      167.50      137.18     68.24 o 
   9  13   0       37.16       68.12     66.87 o 
  10  13   0        0.91       29.80     34.09 o 
  -3  14   0       10.23       20.90     51.08 o 
  -2  14   0      173.35      194.09     51.06 o 
  -1  14   0      264.96      223.84     95.82 o 
   0  14   0      100.52       72.04     36.07 o 
   1  14   0       38.09       19.00     27.06 o 
   2  14   0        0.59        5.20     13.07 o 
   3  14   0      257.65      202.61     42.27 o 
   4  14   0      266.76      326.06     68.80 o 
   5  14   0       10.34       44.99     43.38 o 
   6  14   0       78.62       38.01     49.02 o 
   7  14   0       83.55       46.38     35.96 o 
   8  14   0        4.83       19.50     25.98 o 
   9  14   0       92.75       74.08     55.88 o 
  -1  15   0       52.32       65.91     62.61 o 
   0  15   0       24.53       39.03     34.33 o 
   2  15   0       90.56       92.18     28.01 o 
   3  15   0       81.01       14.24     37.47 o 
   4  15   0       96.96      143.24     64.75 o 
   5  15   0      277.42      401.09     75.12 o 
   6  15   0       85.79      154.32     60.93 o 
   7  15   0       15.99      101.03     63.94 o 
  -7 -15   1      201.43      142.70     82.08 o 
  -6 -15   1      139.14      207.37     66.75 o 
  -5 -15   1        3.73       36.31     35.27 o 
  -4 -15   1       85.15      148.12     70.50 o 
  -3 -15   1        5.28       40.81     44.56 o 
  -2 -15   1       16.30       40.67     23.26 o 
  -1 -15   1      312.67      265.44     93.40 o 
   0 -15   1      191.79      198.64     45.46 o 
   1 -15   1      209.59      179.24     58.75 o 
  -9 -14   1       75.11       82.74     65.24 o 
  -8 -14   1      283.77      302.91     54.28 o 
  -7 -14   1       10.15        3.51     29.10 o 
  -6 -14   1      146.50      157.41     58.71 o 
  -5 -14   1       45.62       81.82     48.97 o 
  -4 -14   1      102.45       65.34     32.59 o 
  -3 -14   1      207.27       71.82     37.28 o 
  -2 -14   1      154.01       82.51     29.52 o 
  -1 -14   1       12.23       52.48     20.01 o 
   0 -14   1       16.61       17.08     24.26 o 
   1 -14   1       10.07       41.27     22.76 o 
   2 -14   1      419.94      446.80     42.09 o 
   3 -14   1      182.25      120.84     31.22 o 
 -10 -13   1       92.04      126.50     73.75 o 
  -9 -13   1        9.47       11.36     31.50 o 
  -8 -13   1      122.86      170.97     64.51 o 
  -7 -13   1      807.67      800.86    215.60 o 
  -6 -13   1       87.50       56.14     38.57 o 
  -5 -13   1       93.12      104.24     55.39 o 
  -4 -13   1      151.05      180.67     52.95 o 
  -3 -13   1        5.10       21.51     22.38 o 
  -2 -13   1      220.37      126.07     75.60 o 
  -1 -13   1       79.44       76.36     27.72 o 
   0 -13   1       80.08       15.15     26.10 o 
   1 -13   1      213.90      334.85     69.24 o 
   2 -13   1       16.52       15.11     17.85 o 
   3 -13   1      287.96      221.49     43.33 o 
   4 -13   1      210.16      200.19     33.44 o 
   5 -13   1       60.56       39.92     29.44 o 
 -11 -12   1       43.08      102.73     46.47 o 
 -10 -12   1       38.84       12.10     45.01 o 
  -9 -12   1      338.11      420.92     72.57 o 
  -8 -12   1      150.92       63.17     26.69 o 
  -7 -12   1       51.99       54.96     42.23 o 
  -6 -12   1      193.54      204.61     72.24 o 
  -5 -12   1       75.24      100.92     28.59 o 
  -4 -12   1      320.17      373.58     74.94 o 
  -3 -12   1      530.95      567.26     46.97 o 
  -2 -12   1      186.57      175.94     30.25 o 
  -1 -12   1       11.07       11.77     28.74 o 
   0 -12   1       68.17       49.42     25.09 o 
   1 -12   1       31.75       22.46     30.91 o 
   2 -12   1      394.14      451.80     53.19 o 
   3 -12   1       26.42       71.69     31.51 o 
   4 -12   1      227.64      253.82     59.23 o 
   5 -12   1      644.92      740.03    108.46 o 
   6 -12   1      273.99      159.09     60.21 o 
   7 -12   1       84.14       43.81     36.95 o 
 -12 -11   1       11.73       -5.40     30.18 o 
 -11 -11   1       31.47       57.44     36.90 o 
 -10 -11   1       18.76       36.24     27.47 o 
  -9 -11   1      514.07      504.36     63.02 o 
  -8 -11   1     1920.56     2362.44    580.57 o 
  -7 -11   1      772.84      959.02     76.82 o 
  -6 -11   1        0.17       25.18     12.96 o 
  -5 -11   1       40.01       22.97     18.07 o 
  -4 -11   1       49.15       20.42     43.23 o 
  -3 -11   1       11.61      -12.31     19.69 o 
  -2 -11   1       55.97       74.01     32.50 o 
  -1 -11   1        1.32        5.53     26.80 o 
   0 -11   1     1404.66     1575.15     68.08 o 
   1 -11   1        7.57       26.27     22.44 o 
   2 -11   1      614.76      691.81     53.27 o 
   3 -11   1      595.87      650.54     53.19 o 
   4 -11   1      366.88      420.50     57.62 o 
   5 -11   1       82.83       37.73     21.76 o 
   6 -11   1       25.48       44.20     19.24 o 
   7 -11   1       33.35       23.67     20.53 o 
   8 -11   1        4.31       37.09     37.47 o 
 -13 -10   1       37.45       25.04     31.59 o 
 -12 -10   1       23.55       14.95     24.83 o 
 -11 -10   1        0.51       20.28     16.36 o 
 -10 -10   1      156.80      116.22     51.21 o 
  -9 -10   1      173.48      179.59     67.88 o 
  -8 -10   1      199.12      241.16     72.20 o 
  -7 -10   1      525.68      532.30     49.89 o 
  -6 -10   1      965.21      909.06     41.71 o 
  -5 -10   1       48.82       39.86     19.25 o 
  -4 -10   1       16.63       44.19     25.41 o 
  -3 -10   1      173.34      171.75     42.71 o 
  -2 -10   1      520.09      491.63     71.38 o 
  -1 -10   1      232.11      276.90     40.49 o 
   0 -10   1        6.66        5.20     21.30 o 
   1 -10   1      196.72      204.67     53.50 o 
   2 -10   1      101.95      106.91     31.32 o 
   3 -10   1       11.65        3.26     17.82 o 
   4 -10   1      972.84     1130.93     83.90 o 
   5 -10   1     1135.07     1283.06     66.78 o 
   6 -10   1      429.03      474.17     53.34 o 
   7 -10   1       90.17       70.47     27.12 o 
   8 -10   1       87.40       34.45     24.19 o 
   9 -10   1       82.92       62.98     42.98 o 
 -13  -9   1       10.49       21.53     33.60 o 
 -12  -9   1       35.82       12.21     18.79 o 
 -11  -9   1       88.33       83.23     45.01 o 
 -10  -9   1      163.25      181.29     73.61 o 
  -9  -9   1      473.15      434.07    155.76 o 
  -8  -9   1     1335.96     1390.29     76.89 o 
  -7  -9   1     1028.66     1078.63     36.18 o 
  -6  -9   1      151.04      107.70     28.85 o 
  -5  -9   1      302.08      329.18     41.90 o 
  -4  -9   1       21.42        0.89     21.18 o 
  -3  -9   1        0.47       39.52     37.30 o 
  -2  -9   1      103.89       76.76     29.59 o 
  -1  -9   1     3953.96     4385.54     84.89 o 
   0  -9   1     8152.95     9035.05    377.40 o 
   1  -9   1     5098.18     5517.76    100.18 o 
   2  -9   1      269.94      321.32     42.08 o 
   3  -9   1     2404.14     2621.71     92.27 o 
   4  -9   1       74.49       67.93     24.71 o 
   5  -9   1       85.46       47.52     24.23 o 
   6  -9   1       81.27       69.11     37.45 o 
   7  -9   1       50.95       43.77     22.76 o 
   8  -9   1       45.20       12.51     17.36 o 
   9  -9   1        2.19       42.37     31.31 o 
  10  -9   1      145.82      213.90     63.35 o 
 -13  -8   1      289.08      190.89     84.81 o 
 -12  -8   1      122.36       57.79     40.01 o 
 -11  -8   1      111.01       59.30     30.32 o 
 -10  -8   1      467.60      550.83     98.16 o 
  -9  -8   1      200.09      119.05     66.40 o 
  -8  -8   1       57.69       38.52     13.44 o 
  -7  -8   1      800.04      906.13     45.72 o 
  -6  -8   1     1305.42     1218.83     42.18 o 
  -5  -8   1      162.49      169.61     29.42 o 
  -4  -8   1       50.32       67.63     27.06 o 
  -3  -8   1     1372.84     1535.38     59.34 o 
  -2  -8   1     2537.47     2522.51     52.02 o 
  -1  -8   1       88.43       74.76     28.14 o 
   0  -8   1      528.46      524.08     42.77 o 
   1  -8   1     4964.15     5553.63     90.14 o 
   2  -8   1     1310.52     1447.75     53.11 o 
   3  -8   1       57.22       37.32     21.72 o 
   4  -8   1      470.68      585.78     46.45 o 
   5  -8   1        1.75       14.66     24.34 o 
   6  -8   1        8.73        8.59     21.45 o 
   7  -8   1      138.67       89.68     45.08 o 
   8  -8   1       10.80       26.96     27.07 o 
   9  -8   1      275.21      372.79     46.51 o 
  10  -8   1       90.02      161.25     71.61 o 
 -14  -7   1       13.73       29.99     28.81 o 
 -13  -7   1      175.16      100.49     76.35 o 
 -12  -7   1      600.53      791.94    152.36 o 
 -11  -7   1      253.49      267.00    104.33 o 
 -10  -7   1        1.84       -4.17     27.56 o 
  -9  -7   1      494.65      525.77     36.15 o 
  -8  -7   1      869.00      929.05     70.96 o 
  -7  -7   1       22.87       37.97     17.10 o 
  -6  -7   1       11.44       -4.07     10.25 o 
  -5  -7   1       60.73       34.89     15.45 o 
  -4  -7   1     2090.64     2085.29     46.89 o 
  -3  -7   1      105.92      102.70     21.79 o 
  -2  -7   1      223.99      149.52     27.04 o 
  -1  -7   1     6462.88     6468.81     90.32 o 
   0  -7   1    12334.80    13500.48    242.50 o 
   1  -7   1     4107.20     4233.60    118.02 o 
   2  -7   1        6.89       35.41     19.22 o 
   3  -7   1      949.15      945.74     46.58 o 
   4  -7   1      148.58       84.23     30.50 o 
   5  -7   1      561.06      656.51     52.76 o 
   6  -7   1      581.16      528.07     58.02 o 
   7  -7   1      353.08      452.02     68.74 o 
   8  -7   1     1245.46     1657.12     60.27 o 
   9  -7   1      137.50      150.52     64.11 o 
  10  -7   1      112.08       49.32     26.29 o 
  11  -7   1       72.08       30.25     35.96 o 
 -14  -6   1       47.20       45.53     29.38 o 
 -13  -6   1      178.30       87.19     49.61 o 
 -12  -6   1       43.17        2.26     26.41 o 
 -11  -6   1       32.22       28.62     29.45 o 
 -10  -6   1      468.78      502.61     55.04 o 
  -9  -6   1      553.49      575.36     59.06 o 
  -8  -6   1     1615.51     1773.90     51.80 o 
  -7  -6   1      431.84      450.52     41.23 o 
  -6  -6   1       17.11        9.71     12.70 o 
  -5  -6   1      893.77      839.16     25.18 o 
  -4  -6   1      550.40      504.23     34.71 o 
  -3  -6   1     5029.49     5436.77    197.33 o 
  -2  -6   1      916.42      927.05     33.04 o 
  -1  -6   1      902.46      793.51     33.61 o 
   0  -6   1     1507.22     1460.66     42.64 o 
   1  -6   1     3552.91     3782.52     60.57 o 
   2  -6   1      649.96      575.28     34.77 o 
   3  -6   1      134.53       96.20     24.07 o 
   4  -6   1        1.95       17.01     18.39 o 
   5  -6   1      379.02      345.51     50.27 o 
   6  -6   1       73.17       68.42     54.87 o 
   7  -6   1       79.27        7.85     25.56 o 
   8  -6   1      227.05      177.33     52.72 o 
   9  -6   1      917.90     1179.62     76.39 o 
  10  -6   1       57.67       83.07     41.36 o 
  11  -6   1       52.16       35.20     26.83 o 
  12  -6   1       77.71       29.38     36.33 o 
 -14  -5   1       13.80      -12.83     23.15 o 
 -13  -5   1        5.42       29.61     17.40 o 
 -12  -5   1      247.65      184.24    100.30 o 
 -11  -5   1      121.51       95.61     26.70 o 
 -10  -5   1       80.53       40.57     18.31 o 
  -9  -5   1      252.68      273.52     53.12 o 
  -8  -5   1      702.86      712.48     73.31 o 
  -7  -5   1      987.84     1050.61     28.29 o 
  -6  -5   1      388.18      380.96     27.73 o 
  -5  -5   1      315.92      289.13     36.30 o 
  -4  -5   1     1263.89     1160.33     40.05 o 
  -3  -5   1      258.03      186.01     31.69 o 
  -2  -5   1      637.34      660.99     55.74 o 
  -1  -5   1      977.17      895.58     28.78 o 
   0  -5   1     2242.21     2239.23     53.65 o 
   1  -5   1       26.11       38.88     15.21 o 
   2  -5   1      686.55      710.19     30.69 o 
   3  -5   1     2501.31     2735.82     50.59 o 
   4  -5   1     1124.92     1173.27     12.90 o 
   5  -5   1       52.09       46.41     29.00 o 
   6  -5   1      957.11     1092.89     70.24 o 
   7  -5   1     1020.39     1305.52     59.14 o 
   8  -5   1      615.07      627.99     55.71 o 
   9  -5   1       87.81       49.47     19.83 o 
  10  -5   1        4.41       18.82     37.35 o 
  11  -5   1        8.28       20.98     22.02 o 
 -14  -4   1        2.02       23.27     20.75 o 
 -13  -4   1       45.45       46.28     22.78 o 
 -12  -4   1       52.94       10.53     14.96 o 
 -11  -4   1        5.11        3.09      9.77 o 
 -10  -4   1        6.46       10.13     10.07 o 
  -9  -4   1      325.94      371.39     59.25 o 
  -8  -4   1      420.22      483.45     29.39 o 
  -7  -4   1       89.96      107.09     19.09 o 
  -6  -4   1      251.80      199.60     33.06 o 
  -5  -4   1      404.78      415.10     22.46 o 
  -4  -4   1     2048.09     2087.60     42.60 o 
  -3  -4   1     8341.08     8660.42     97.10 o 
  -2  -4   1     1339.76     1397.29     39.30 o 
  -1  -4   1     1314.87     1298.57     38.69 o 
   0  -4   1      326.91      302.23     21.55 o 
   1  -4   1      460.17      441.32     23.07 o 
   2  -4   1        7.97        2.30     11.73 o 
   3  -4   1     3911.07     4144.50     75.57 o 
   4  -4   1     1270.57     1327.73     36.10 o 
   5  -4   1        0.35       29.31     15.10 o 
   6  -4   1       23.65       24.66     22.38 o 
   7  -4   1      697.66      977.34    128.43 o 
   8  -4   1      869.30     1130.57     90.80 o 
   9  -4   1      889.85     1069.34    112.37 o 
  10  -4   1       31.54        8.11     34.80 o 
  11  -4   1      171.17      124.56     56.52 o 
  12  -4   1      104.72       52.25     25.65 o 
 -13  -3   1       80.73       82.88     29.00 o 
 -12  -3   1       12.64       26.86     12.41 o 
 -11  -3   1      181.67      126.04     35.25 o 
 -10  -3   1       36.33       24.45     21.15 o 
  -9  -3   1     1537.83     1690.22     49.04 o 
  -8  -3   1      620.32      665.18     36.06 o 
  -7  -3   1      198.04      182.65     35.13 o 
  -6  -3   1      241.17      262.09     21.16 o 
  -5  -3   1     1498.72     1486.48     32.94 o 
  -4  -3   1      781.79      734.69     23.44 o 
  -3  -3   1     2227.87     2249.31     76.02 o 
  -2  -3   1     8776.14     8921.81    213.82 o 
  -1  -3   1       31.03       69.99     24.14 o 
   0  -3   1      843.99      802.28     33.43 o 
   1  -3   1       32.38       17.62     13.30 o 
   2  -3   1     1598.56     1695.40     45.79 o 
   3  -3   1       44.10       31.98      7.90 o 
   4  -3   1      122.48      125.24     26.36 o 
   6  -3   1      708.82      765.49     61.52 o 
   7  -3   1      608.69      758.01    173.77 o 
   8  -3   1       94.99      122.94     49.23 o 
   9  -3   1      273.99      193.34     57.44 o 
  10  -3   1      662.41      710.10     73.68 o 
  11  -3   1      245.33      109.80     53.29 o 
  12  -3   1        6.56       65.50     24.43 o 
  13  -3   1        0.05       37.37     33.43 o 
 -13  -2   1      232.96      180.82     71.49 o 
 -12  -2   1      269.09      208.10    103.70 o 
 -11  -2   1       15.10       21.44     12.64 o 
 -10  -2   1        1.95       -2.68     16.03 o 
  -9  -2   1       72.59       67.13     34.34 o 
  -8  -2   1      105.38       67.32     17.27 o 
  -7  -2   1      379.94      353.06     30.65 o 
  -6  -2   1       80.28       48.94     18.96 o 
  -5  -2   1      621.06      754.43     36.98 o 
  -4  -2   1      731.17      752.50     28.80 o 
  -3  -2   1     5548.18     5528.08    217.56 o 
  -2  -2   1     2882.48     2966.12     71.09 o 
  -1  -2   1      985.19      930.57     25.24 o 
   0  -2   1     4326.30     4241.44     47.44 o 
   1  -2   1    11281.60    12029.90    127.14 o 
   2  -2   1        6.00       21.71     13.42 o 
   3  -2   1    10877.60    11192.58    117.88 o 
   4  -2   1     5683.04     6138.79    108.07 o 
   5  -2   1      832.58      913.14     43.31 o 
   6  -2   1       95.50       74.50     21.57 o 
   7  -2   1       86.07      115.60     37.04 o 
   8  -2   1      140.69      109.10     50.83 o 
   9  -2   1      686.01      837.40     95.87 o 
  10  -2   1       89.82       52.34     27.16 o 
  11  -2   1      255.62      277.19    109.80 o 
  13  -2   1      130.01      109.59     53.81 o 
  14  -2   1       25.09       36.50     11.91 o 
 -14  -1   1       20.14       28.53     22.42 o 
 -13  -1   1       15.03       23.20     18.63 o 
 -12  -1   1       83.20       32.96     12.14 o 
 -11  -1   1      253.54      241.09     70.29 o 
 -10  -1   1       13.39       -4.97     21.88 o 
  -9  -1   1     1692.29     1971.68     56.35 o 
  -8  -1   1      366.27      430.98     41.50 o 
  -7  -1   1      248.08      273.37     28.71 o 
  -6  -1   1     1736.73     1759.04     32.37 o 
  -5  -1   1      850.98      908.61     44.95 o 
  -4  -1   1     1134.45     1159.75     33.62 o 
  -3  -1   1      478.55      469.46     23.89 o 
  -2  -1   1     2565.25     2492.97     40.63 o 
  -1  -1   1     7507.87     7424.27    104.03 o 
   1  -1   1     7875.45     8267.51    155.29 o 
   2  -1   1     1057.93      999.43     21.03 o 
   3  -1   1      678.43      660.98     20.25 o 
   4  -1   1      110.28       59.47     17.15 o 
   5  -1   1      120.58       91.15     22.26 o 
   6  -1   1     1036.16     1033.89     25.99 o 
   7  -1   1      327.03      316.21     84.06 o 
   8  -1   1        4.91       13.56     29.64 o 
   9  -1   1      545.23      687.49    112.56 o 
  10  -1   1      465.06      619.56    110.44 o 
  11  -1   1      217.51      214.80     62.46 o 
  12  -1   1       88.34       55.86     25.46 o 
  13  -1   1       26.38       25.11     25.28 o 
  14  -1   1        2.46       -8.44     16.17 o 
 -12   0   1       59.22       20.44     18.44 o 
 -11   0   1      345.59      252.31    122.72 o 
 -10   0   1      410.74      574.88    100.99 o 
  -9   0   1       31.88        0.97     12.24 o 
  -8   0   1        6.43       40.91     41.31 o 
  -7   0   1        5.29       13.51     15.94 o 
  -6   0   1        0.58        8.58     10.85 o 
  -5   0   1        0.49        7.24      9.12 o 
  -4   0   1     2770.73     2749.73     59.79 o 
  -3   0   1     1328.23     1152.62     58.13 o 
  -2   0   1     1276.63     1278.23     32.55 o 
  -1   0   1        3.45       -1.67      1.76 o 
   2   0   1      889.30      842.03     12.08 o 
   3   0   1       71.61      107.63     18.74 o 
   4   0   1      645.77      581.24     25.99 o 
   5   0   1      260.22      209.31     27.08 o 
   6   0   1       30.88       12.82      6.26 o 
   7   0   1       35.87       22.79      9.93 o 
   8   0   1      663.30      599.64     77.45 o 
   9   0   1      718.01      915.75     71.11 o 
  10   0   1       78.31      101.90     38.81 o 
  11   0   1      334.60      387.20     69.84 o 
  12   0   1      351.76      391.14     79.29 o 
  13   0   1      279.17      241.89     68.61 o 
 -14   1   1        5.82       24.17     30.84 o 
 -12   1   1      897.72     1481.25   1246.01 o 
 -11   1   1      218.07      200.51     69.37 o 
 -10   1   1       65.96       35.77     19.66 o 
  -9   1   1      482.24      665.73    114.71 o 
  -8   1   1     2073.57     2390.21    100.16 o 
  -7   1   1      141.64      150.08     51.94 o 
  -6   1   1      258.58      350.11     38.34 o 
  -5   1   1      839.82      719.79     37.04 o 
  -4   1   1     1853.97     1756.08     61.33 o 
  -3   1   1      275.55      280.44     27.00 o 
  -2   1   1    18144.71    18412.50    272.71 o 
   2   1   1    11390.90    11568.66     98.87 o 
   3   1   1     1812.52     1978.66     34.43 o 
   4   1   1     2269.62     2390.26     38.13 o 
   5   1   1      241.12      241.03     32.05 o 
   6   1   1     3601.96     3514.34     40.30 o 
   7   1   1     4111.58     4448.66     76.41 o 
   8   1   1     2557.77     2945.76     55.67 o 
   9   1   1      272.54      163.28     39.83 o 
  10   1   1      603.69      710.01     52.32 o 
  11   1   1       16.15       23.46     15.94 o 
  12   1   1       12.32       24.14     15.40 o 
  13   1   1        0.34       -2.90     17.75 o 
 -12   2   1        2.01       34.00     16.65 o 
 -11   2   1      511.29      578.56    153.33 o 
 -10   2   1      935.10     1229.08    138.00 o 
  -9   2   1      152.49       88.06     52.39 o 
  -8   2   1        8.74       -0.50     22.73 o 
  -7   2   1     1112.73     1153.52    121.24 o 
  -6   2   1     2734.13     2836.74    101.15 o 
  -5   2   1     2739.35     2918.72     79.62 o 
  -4   2   1     1594.19     1500.62     32.08 o 
  -3   2   1    17246.80    17528.65    259.43 o 
  -2   2   1    12814.75    12893.80    294.97 o 
  -1   2   1     1570.06     1590.05     40.84 o 
   0   2   1     5881.73     5669.61     42.49 o 
   1   2   1     5977.79     5590.81     41.65 o 
   2   2   1        6.95       13.48     20.88 o 
   3   2   1      266.99      247.81     32.31 o 
   4   2   1      348.31      367.71     20.69 o 
   5   2   1     1753.33     1870.77     52.26 o 
   6   2   1      715.42      731.58     23.04 o 
   7   2   1     1388.29     1503.40     27.04 o 
   8   2   1     3602.92     4093.88     77.89 o 
   9   2   1     1581.43     1824.81     88.02 o 
  10   2   1      438.16      560.23     60.74 o 
  11   2   1      243.29      160.00     38.50 o 
  12   2   1        0.25        5.43     12.79 o 
  13   2   1        5.09        1.74     20.02 o 
 -13   3   1      148.18      102.28     39.28 o 
 -12   3   1      354.29      537.94    140.93 o 
 -11   3   1        4.65       -1.25     13.91 o 
 -10   3   1       89.75       48.76     33.53 o 
  -9   3   1       98.13       77.60     30.79 o 
  -8   3   1     1212.01     1373.64    153.12 o 
  -7   3   1     1096.95     1062.74     98.93 o 
  -6   3   1      121.68      110.27     18.05 o 
  -5   3   1     4023.53     3827.96    105.56 o 
  -4   3   1     6921.33     7250.08    136.99 o 
  -3   3   1       14.15       46.12     22.23 o 
  -2   3   1     5960.85     6050.37    100.25 o 
  -1   3   1     4758.84     4508.25     47.04 o 
   0   3   1       17.06       48.91     15.90 o 
   1   3   1     8447.46     9034.32    143.36 o 
   2   3   1     4256.33     4373.48     37.95 o 
   3   3   1     6068.89     5966.10     54.33 o 
   4   3   1      825.24      828.51     21.42 o 
   5   3   1     2676.08     2903.35     44.99 o 
   6   3   1     8446.24     9112.38    115.97 o 
   7   3   1     3434.33     3640.62     66.34 o 
   8   3   1     2659.81     3145.54     58.25 o 
   9   3   1        2.06       14.93     12.56 o 
  10   3   1      363.67      434.13     54.42 o 
  11   3   1       89.18       55.93     14.96 o 
  12   3   1        4.71       15.72     12.38 o 
  13   3   1      195.17      110.16     43.03 o 
 -12   4   1       14.23       -2.40     23.15 o 
 -11   4   1        4.47      -20.49     24.59 o 
 -10   4   1        8.75       22.89     19.90 o 
  -9   4   1        0.98        4.50     19.50 o 
  -8   4   1      155.75       72.48     36.05 o 
  -7   4   1      973.11     1004.95     73.35 o 
  -6   4   1     2217.86     2496.69    144.02 o 
  -5   4   1       52.89       20.77     16.74 o 
  -4   4   1      886.48      920.04     54.91 o 
  -3   4   1     6702.62     6862.04     85.91 o 
  -2   4   1     1767.04     1611.47     29.26 o 
  -1   4   1      664.51      671.77     36.64 o 
   0   4   1      292.24      252.37     19.50 o 
   1   4   1     1093.93      947.30     27.74 o 
   2   4   1      216.88      161.56     16.27 o 
   3   4   1    13147.77    13408.85     99.41 o 
   4   4   1       55.95       19.02     11.84 o 
   5   4   1      167.94      139.38     22.82 o 
   6   4   1      133.88      101.95     36.05 o 
   7   4   1      155.70      153.63     17.28 o 
   8   4   1     3034.54     3501.65     60.43 o 
   9   4   1      873.24      958.59     69.24 o 
  10   4   1      134.97      104.97     47.37 o 
  11   4   1      419.89      449.30     50.64 o 
  12   4   1       17.52       32.11     19.33 o 
  13   4   1        0.01        9.50     14.88 o 
  14   4   1       10.07       41.45     33.08 o 
 -12   5   1        1.02       46.05     18.72 o 
 -11   5   1       21.68        7.92     15.26 o 
 -10   5   1      130.33       82.26     32.30 o 
  -9   5   1        7.84       23.91     20.61 o 
  -8   5   1       80.97       72.27     43.88 o 
  -7   5   1       16.30       92.26     37.32 o 
  -6   5   1       19.34       26.27     24.24 o 
  -5   5   1     1899.93     2092.52     93.19 o 
  -4   5   1     1541.57     1443.22     49.02 o 
  -3   5   1      618.03      728.75     38.57 o 
  -2   5   1     3191.85     3261.57     34.52 o 
  -1   5   1     2730.21     2421.12     55.40 o 
   0   5   1      925.05      940.47     33.14 o 
   1   5   1     1693.32     1655.51     52.04 o 
   2   5   1       99.18      112.67     25.54 o 
   3   5   1     2368.25     2318.99     74.57 o 
   4   5   1     1910.29     1948.01     61.33 o 
   5   5   1      144.43      128.63     32.99 o 
   6   5   1     3410.32     3736.47     52.58 o 
   7   5   1      886.18      945.97     20.99 o 
   8   5   1       17.47       20.80      8.98 o 
   9   5   1     1677.93     2068.18     50.76 o 
  10   5   1      685.86      772.51     65.28 o 
  11   5   1       27.60        3.42     16.08 o 
  12   5   1       61.54       43.17     31.01 o 
  13   5   1       65.74       38.95     31.19 o 
  14   5   1      105.92       73.92     41.45 o 
 -11   6   1        0.68       32.95     22.67 o 
 -10   6   1       18.84       10.62     20.28 o 
  -9   6   1       79.68       70.19     33.40 o 
  -8   6   1      124.68       55.49     22.45 o 
  -7   6   1      246.32      271.07     42.77 o 
  -6   6   1     1295.68     1483.34     76.78 o 
  -5   6   1      244.08      249.38     67.58 o 
  -4   6   1      560.43      619.97     50.34 o 
  -3   6   1     2155.08     2285.84     66.93 o 
  -2   6   1       18.94       28.90     15.73 o 
  -1   6   1      328.75      303.60     37.29 o 
   0   6   1       93.57       40.55     29.07 o 
   1   6   1     1880.52     1633.00     45.23 o 
   2   6   1     4176.21     4515.26     58.19 o 
   3   6   1     5368.90     6159.94     71.54 o 
   4   6   1      649.02      610.51     32.57 o 
   5   6   1     2553.43     2580.29     40.22 o 
   6   6   1      469.39      430.04     25.07 o 
   7   6   1      309.91      356.04     48.46 o 
   8   6   1      610.83      640.91     65.29 o 
   9   6   1       22.67       21.42     12.72 o 
  10   6   1      491.60      461.07     89.29 o 
  11   6   1      903.18     1086.62    128.62 o 
  12   6   1      186.39      170.47     77.01 o 
  13   6   1        5.43       20.49     15.70 o 
  14   6   1        3.31       34.64     17.68 o 
 -11   7   1        0.87        9.72     20.97 o 
 -10   7   1        1.11       26.40     23.16 o 
  -9   7   1        2.14        7.63     22.93 o 
  -8   7   1      222.66      180.59     82.12 o 
  -7   7   1      222.23      224.52     43.83 o 
  -6   7   1       46.83       41.94     28.16 o 
  -5   7   1        3.00       40.84     23.93 o 
  -4   7   1       73.87       32.93     23.63 o 
  -3   7   1      894.19      943.11     34.27 o 
  -2   7   1     7329.77     7375.69    129.72 o 
  -1   7   1     1982.74     2021.45     76.46 o 
   0   7   1      485.35      510.99     29.48 o 
   1   7   1      112.38      119.26     24.26 o 
   2   7   1     1744.03     1940.99     36.97 o 
   3   7   1      318.34      243.37     22.22 o 
   4   7   1       38.94       37.76     14.06 o 
   5   7   1     1102.05     1110.13     59.39 o 
   6   7   1     4979.81     5231.94     71.55 o 
   7   7   1      605.73      608.56     30.99 o 
   8   7   1      857.80      827.73     53.12 o 
   9   7   1      641.04      570.71    121.73 o 
  10   7   1      100.33       44.68     29.10 o 
  11   7   1        5.18        3.73     28.18 o 
  12   7   1       29.66       12.50     16.72 o 
  13   7   1        0.31      -11.25     20.82 o 
  14   7   1       34.93       33.36     25.79 o 
 -10   8   1       10.32        3.76     17.44 o 
  -9   8   1       64.90       41.68     20.44 o 
  -8   8   1      183.77      102.19     47.26 o 
  -7   8   1      349.68      458.26     66.05 o 
  -6   8   1      206.65      171.83     69.39 o 
  -5   8   1       31.96       25.16     22.20 o 
  -4   8   1      109.67       62.85     21.04 o 
  -3   8   1        3.33       13.80     21.66 o 
  -2   8   1       43.68       79.18     50.20 o 
  -1   8   1      223.65      276.60     41.86 o 
   0   8   1        7.36       51.64     26.95 o 
   1   8   1      347.87      398.70     36.52 o 
   2   8   1      151.13      109.30     39.62 o 
   3   8   1        3.24       20.52     16.40 o 
   4   8   1      905.13      854.31     66.03 o 
   5   8   1      645.10      679.49     27.65 o 
   6   8   1      816.68      840.48     25.58 o 
   7   8   1      241.89      256.51     28.99 o 
   8   8   1      132.37       69.86     34.80 o 
   9   8   1        7.00      -16.10     24.85 o 
  10   8   1       64.44       35.77     32.04 o 
  11   8   1      169.09      173.87     69.72 o 
  12   8   1        2.50       22.09     23.11 o 
  13   8   1       19.35       10.54      9.67 o 
  14   8   1       68.85       63.31     41.36 o 
  -9   9   1        0.08       47.98     37.09 o 
  -8   9   1       78.73       56.66     43.67 o 
  -7   9   1       79.40       55.43     29.59 o 
  -6   9   1      284.80      260.75     87.22 o 
  -5   9   1        4.33       47.82     36.69 o 
  -4   9   1      285.90      224.39     46.94 o 
  -3   9   1       36.76       33.24     51.61 o 
  -2   9   1      327.17      408.92     43.14 o 
  -1   9   1      303.21      280.25     48.75 o 
   0   9   1      129.04      123.39     39.67 o 
   1   9   1      269.78      285.64     75.45 o 
   2   9   1      159.21      144.50     35.60 o 
   3   9   1       70.21       73.61     31.69 o 
   4   9   1      614.35      612.40     51.25 o 
   5   9   1     4650.71     5448.28    284.46 o 
   6   9   1     2991.17     3477.92    115.65 o 
   7   9   1     2815.89     3265.25    132.20 o 
   8   9   1        3.70      -12.05     26.38 o 
   9   9   1      379.21      466.52     73.80 o 
  10   9   1       60.83       80.47     49.91 o 
  11   9   1       34.77       15.37     17.42 o 
  12   9   1        0.06       -4.08     19.40 o 
  13   9   1      126.81      147.43     41.05 o 
  -9  10   1      100.08       82.83     49.49 o 
  -8  10   1      226.17      167.79     50.83 o 
  -7  10   1      286.70      413.23     54.02 o 
  -6  10   1      346.61      344.90     83.04 o 
  -5  10   1        0.14       25.30     24.42 o 
  -4  10   1      619.94      774.28     57.32 o 
  -3  10   1      971.95     1138.07    114.58 o 
  -2  10   1      635.80      647.15     51.20 o 
  -1  10   1        0.29        2.70     21.59 o 
   0  10   1      119.36      111.44     60.22 o 
   1  10   1        4.12       13.68     19.10 o 
   2  10   1        5.43       41.70     26.94 o 
   3  10   1      728.17      770.11     58.70 o 
   4  10   1      780.18      730.00     38.67 o 
   5  10   1       89.27       92.25     33.14 o 
   6  10   1      483.07      482.84     50.80 o 
   7  10   1      928.65      977.01     66.40 o 
   8  10   1      405.14      455.77     72.86 o 
   9  10   1       56.27       48.76     43.36 o 
  10  10   1       23.47        7.99     24.71 o 
  11  10   1       63.02       49.96     38.43 o 
  12  10   1      135.25      139.37     62.48 o 
  13  10   1       18.43       39.23     37.23 o 
  -8  11   1       66.42       43.97     35.49 o 
  -7  11   1      139.95       86.36     30.72 o 
  -6  11   1      238.38      320.89     49.22 o 
  -5  11   1      417.14      524.83     54.18 o 
  -4  11   1      140.23       99.94     35.08 o 
  -3  11   1       51.42       30.76     24.75 o 
  -2  11   1      177.25      144.06    108.71 o 
  -1  11   1      213.70      191.09     48.61 o 
   0  11   1       19.11       15.06     19.04 o 
   1  11   1      397.01      386.72     45.68 o 
   2  11   1      655.73      600.26     44.31 o 
   3  11   1       37.57       -7.54     16.23 o 
   4  11   1       68.80       52.29     25.83 o 
   5  11   1      907.69     1009.36     42.05 o 
   6  11   1      454.69      590.14     91.53 o 
   7  11   1      294.66      326.39     75.52 o 
   8  11   1      168.10       94.31     43.83 o 
   9  11   1        9.16       -9.27     29.28 o 
  10  11   1        9.96       -5.14     24.47 o 
  11  11   1        7.48       11.84     27.33 o 
  12  11   1      179.34      180.66     75.29 o 
  -6  12   1      123.14      117.58     33.83 o 
  -5  12   1       69.98       65.11     29.69 o 
  -4  12   1      337.37      378.47    168.69 o 
  -3  12   1      692.21      798.05     70.01 o 
  -2  12   1     1014.67     1204.09     70.85 o 
  -1  12   1      755.06      884.72     97.12 o 
   0  12   1      324.32      428.26     83.27 o 
   1  12   1      130.59      114.11     37.59 o 
   2  12   1       33.48       29.92     45.91 o 
   3  12   1      126.23      107.47     54.54 o 
   4  12   1      506.72      499.16     79.38 o 
   5  12   1      124.38       75.66     51.26 o 
   6  12   1       31.09       36.45     46.40 o 
   7  12   1       79.01       83.54     52.53 o 
   8  12   1       44.11       16.43     30.35 o 
   9  12   1        0.14       17.05     28.22 o 
  10  12   1       24.38       54.96     29.12 o 
  11  12   1      121.25      162.36     73.02 o 
  12  12   1       30.01       -4.46     25.75 o 
  -5  13   1      126.75      104.54     34.81 o 
  -4  13   1       42.74       37.32     24.04 o 
  -3  13   1       14.15       15.99     18.56 o 
  -2  13   1      113.92       59.35     51.19 o 
  -1  13   1      348.12      342.79     45.53 o 
   0  13   1      285.88      375.60     80.98 o 
   1  13   1      234.24      244.58     62.34 o 
   2  13   1      449.85      458.85     91.19 o 
   3  13   1      445.13      488.58     40.52 o 
   4  13   1      200.48      201.73     74.29 o 
   5  13   1       16.02       -7.83     30.96 o 
   6  13   1      134.07      169.29     73.45 o 
   7  13   1       34.53       61.94     32.82 o 
   8  13   1       40.49       25.37     12.78 o 
   9  13   1        0.57        0.57     33.98 o 
  10  13   1       26.38       53.05     55.06 o 
  11  13   1        5.57        6.81     30.58 o 
  -3  14   1       50.29       39.95     31.87 o 
  -2  14   1       46.96       63.98     30.41 o 
  -1  14   1        2.12       -6.22     27.30 o 
   0  14   1        9.70       46.62     31.67 o 
   1  14   1        0.67        6.70     19.83 o 
   2  14   1       13.34       47.80     24.83 o 
   3  14   1       41.52       43.78     41.38 o 
   4  14   1       86.86       88.61     47.53 o 
   5  14   1      272.77      312.62     80.33 o 
   6  14   1      205.35      165.99     81.20 o 
   7  14   1       23.87       21.93     28.91 o 
   8  14   1       37.53       75.43     33.15 o 
   9  14   1       53.50      169.95     74.34 o 
  -1  15   1        0.68       21.35     14.77 o 
   0  15   1        2.57       26.70     21.72 o 
   1  15   1        4.94       15.70     27.75 o 
   2  15   1       25.68       14.17     37.80 o 
   3  15   1       67.73       29.35     36.59 o 
   4  15   1       12.68       21.08     34.42 o 
   5  15   1       90.18      151.21     66.47 o 
   6  15   1      113.26      117.07     39.47 o 
   7  15   1       73.88       87.17     64.13 o 
   8  15   1       34.83       49.80     38.74 o 
  -6 -15   2       44.11        2.10     30.04 o 
  -5 -15   2       16.30       42.63     33.36 o 
  -4 -15   2        2.93       98.91     71.32 o 
  -3 -15   2       25.47      121.03     51.92 o 
  -2 -15   2       19.01        3.18     20.17 o 
  -1 -15   2       37.17       30.95     22.62 o 
   0 -15   2      185.08      118.82     33.45 o 
   1 -15   2      268.91      415.80     94.03 o 
  -8 -14   2      132.38      147.29     53.92 o 
  -7 -14   2      240.10      190.30     57.27 o 
  -6 -14   2       79.38      139.91     50.36 o 
  -5 -14   2       20.59       47.58     44.82 o 
  -4 -14   2        3.92        1.08     16.55 o 
  -3 -14   2        0.80       22.99     16.28 o 
  -2 -14   2       88.69       92.66     34.57 o 
  -1 -14   2      167.64      194.21     71.34 o 
   0 -14   2      145.43      108.81     37.75 o 
   1 -14   2       45.25       26.99     28.07 o 
   2 -14   2        0.71       50.71     39.23 o 
   3 -14   2      140.85      100.50     69.67 o 
 -10 -13   2      111.70      110.30     54.42 o 
  -9 -13   2      201.97      257.71     61.44 o 
  -8 -13   2      128.08       73.35     42.44 o 
  -7 -13   2       93.40       88.91     50.15 o 
  -6 -13   2       46.14       45.01     31.97 o 
  -5 -13   2       38.96       16.22     17.43 o 
  -4 -13   2       82.30       48.83     25.75 o 
  -3 -13   2        9.11       49.40     20.02 o 
  -2 -13   2       54.07       26.05     18.37 o 
  -1 -13   2        1.85       -3.42     19.38 o 
   0 -13   2        7.59       56.76     47.60 o 
   1 -13   2        6.93       11.32     16.66 o 
   2 -13   2      156.75      200.71     36.03 o 
   3 -13   2        1.34        2.33     20.60 o 
   4 -13   2       46.14       21.18     31.21 o 
   5 -13   2        0.13       47.53     32.36 o 
 -11 -12   2      132.35      116.00     46.76 o 
 -10 -12   2        3.93        3.32     17.14 o 
  -9 -12   2      427.20      438.72    131.66 o 
  -8 -12   2      590.88      689.50     84.20 o 
  -7 -12   2      286.79      326.96     56.78 o 
  -6 -12   2       35.83       24.14     20.14 o 
  -5 -12   2        1.57       18.02     19.47 o 
  -4 -12   2      315.65      337.55     65.46 o 
  -3 -12   2      307.61      305.62     71.56 o 
  -2 -12   2        1.86       17.44     19.78 o 
  -1 -12   2       38.02       37.35     20.52 o 
   0 -12   2       97.72      125.54     32.84 o 
   1 -12   2        3.06        2.07     33.81 o 
   2 -12   2        5.07      -17.02     20.40 o 
   3 -12   2      335.15      431.76     52.83 o 
   4 -12   2       52.57       53.19     26.28 o 
   5 -12   2       14.83       17.84     21.72 o 
   6 -12   2       44.67       53.56     27.86 o 
 -12 -11   2       53.08       28.60     32.02 o 
 -11 -11   2       19.83      -24.05     31.38 o 
 -10 -11   2       53.16       30.84     20.16 o 
  -9 -11   2       16.82       12.87     16.62 o 
  -8 -11   2       70.43      177.80     70.62 o 
  -7 -11   2       77.67       74.04     44.35 o 
  -6 -11   2      272.69      269.36     51.64 o 
  -5 -11   2       53.74       55.82     21.29 o 
  -4 -11   2        0.62       37.64     22.39 o 
  -3 -11   2       25.70       15.81     18.70 o 
  -2 -11   2      231.15      262.33     41.68 o 
  -1 -11   2       82.08       48.56     27.09 o 
   0 -11   2      174.51      201.60     43.47 o 
   1 -11   2      244.94      249.28     40.36 o 
   2 -11   2        1.28        4.72     19.91 o 
   3 -11   2      466.06      571.76     51.53 o 
   4 -11   2     1135.96     1201.98     78.24 o 
   5 -11   2      251.64      199.36     46.12 o 
   6 -11   2      155.14       91.22     32.83 o 
   7 -11   2       48.49        1.84     40.15 o 
   8 -11   2        5.83       -5.80     40.58 o 
 -12 -10   2        6.94        6.79     17.54 o 
 -11 -10   2       15.78       21.01     21.76 o 
 -10 -10   2       79.50       81.49     78.16 o 
  -9 -10   2      697.68      870.22    120.91 o 
  -8 -10   2      985.16     1103.29     71.28 o 
  -7 -10   2       51.93       71.67     26.69 o 
  -6 -10   2      300.21      302.70     63.43 o 
  -5 -10   2      377.21      309.10     42.18 o 
  -4 -10   2        0.42      -16.95     16.95 o 
  -3 -10   2      326.49      331.28     42.85 o 
  -2 -10   2       64.53       52.07     38.88 o 
  -1 -10   2     1071.66     1281.23     63.06 o 
   0 -10   2     1743.46     1945.27     69.62 o 
   1 -10   2       64.31       53.48     24.19 o 
   2 -10   2      307.08      319.81     35.94 o 
   3 -10   2       33.16       43.61     30.39 o 
   4 -10   2       29.72       66.63     38.48 o 
   5 -10   2       75.39       62.18     31.74 o 
   6 -10   2        1.90       47.23     25.20 o 
   7 -10   2        7.78       -3.15     15.44 o 
   8 -10   2       23.70      153.21     58.99 o 
   9 -10   2       69.03       39.05     37.70 o 
 -13  -9   2      148.71      166.74     77.45 o 
 -12  -9   2       37.95       60.20     36.64 o 
 -11  -9   2       62.22       47.58     26.86 o 
 -10  -9   2      234.73      247.90    101.88 o 
  -9  -9   2       97.30      113.98     40.48 o 
  -8  -9   2     1099.92     1187.72     50.26 o 
  -7  -9   2        3.21       -7.63     12.01 o 
  -6  -9   2       25.93       30.98     30.18 o 
  -5  -9   2       44.33       44.29     18.98 o 
  -4  -9   2       58.01       76.74     29.17 o 
  -3  -9   2      337.90      376.25     44.47 o 
  -2  -9   2      582.98      644.29     65.57 o 
  -1  -9   2       58.87       75.83     29.96 o 
   0  -9   2     3387.94     3713.27     97.68 o 
   1  -9   2     3063.41     3319.47     89.96 o 
   2  -9   2      183.11      184.41     48.27 o 
   3  -9   2       12.24       17.42     22.06 o 
   4  -9   2     1169.84     1155.95     62.97 o 
   5  -9   2      799.59      812.78     49.24 o 
   6  -9   2        2.77        2.98     28.92 o 
   7  -9   2        4.71       -0.46     23.99 o 
   8  -9   2        7.85       19.24     47.36 o 
   9  -9   2        1.60       22.42     40.65 o 
  10  -9   2       30.00       51.49     54.42 o 
 -13  -8   2      155.78       65.55     47.20 o 
 -12  -8   2      499.61      549.65    178.86 o 
 -11  -8   2       89.67       46.97     26.31 o 
 -10  -8   2      428.79      490.99    113.84 o 
  -9  -8   2      639.66      785.24     56.54 o 
  -8  -8   2      408.35      389.43     31.35 o 
  -7  -8   2      335.63      306.96     34.56 o 
  -6  -8   2      219.04      239.96     31.59 o 
  -5  -8   2      298.69      267.36     37.67 o 
  -4  -8   2       96.02       93.77     23.36 o 
  -3  -8   2      111.38       96.75     32.54 o 
  -2  -8   2     5167.73     5511.96    198.72 o 
  -1  -8   2     4963.16     5148.96     87.55 o 
   0  -8   2     1331.19     1474.12     49.07 o 
   1  -8   2      267.82      301.29     56.65 o 
   2  -8   2      821.39      973.84     49.04 o 
   3  -8   2     2149.08     2221.21     73.62 o 
   4  -8   2       66.30       91.67     44.04 o 
   5  -8   2        1.69       18.22     21.82 o 
   6  -8   2      324.76      346.24     45.36 o 
   7  -8   2      172.81      181.64     38.06 o 
   8  -8   2      377.46      427.09     66.02 o 
   9  -8   2        6.85       23.70     19.89 o 
  10  -8   2       98.36       90.23     54.23 o 
 -13  -7   2       43.53       36.05     32.16 o 
 -12  -7   2       78.83       59.68     31.12 o 
 -11  -7   2      553.57      545.91    153.52 o 
 -10  -7   2      716.59      800.47     38.46 o 
  -9  -7   2       40.46       33.99     14.89 o 
  -8  -7   2      124.07      121.00     39.62 o 
  -7  -7   2       34.81       29.28     17.80 o 
  -6  -7   2     1404.45     1482.68     39.96 o 
  -5  -7   2     2119.99     2009.79     55.94 o 
  -4  -7   2       68.30       72.92     30.64 o 
  -3  -7   2     3324.35     3290.04     62.92 o 
  -2  -7   2     1653.85     1765.78     38.55 o 
  -1  -7   2      308.43      304.57     28.39 o 
   0  -7   2     7319.21     8237.27    123.16 o 
   1  -7   2     4610.35     4734.80     84.93 o 
   2  -7   2      502.92      523.80     37.51 o 
   3  -7   2      591.99      649.79     47.19 o 
   4  -7   2       34.19       14.06     23.38 o 
   5  -7   2       24.41       46.98     23.21 o 
   6  -7   2       60.90       26.75     26.70 o 
   7  -7   2       48.96       44.42     22.94 o 
   8  -7   2      627.29      652.69     43.70 o 
   9  -7   2      509.17      682.87     53.91 o 
  10  -7   2       12.53       29.24     33.39 o 
  11  -7   2      166.64      210.20     58.85 o 
 -14  -6   2       30.50        9.22     20.84 o 
 -13  -6   2      255.95      339.31    140.27 o 
 -12  -6   2      414.21      324.91    138.55 o 
 -11  -6   2        4.62        5.55     11.41 o 
 -10  -6   2      188.50      238.24     70.38 o 
  -9  -6   2      701.82      770.02     34.60 o 
  -8  -6   2      944.17     1068.82     90.87 o 
  -7  -6   2     2107.90     2203.95     51.87 o 
  -6  -6   2      612.81      589.02     32.89 o 
  -5  -6   2     3397.28     3382.78     64.42 o 
  -4  -6   2     3039.89     2830.43     55.48 o 
  -3  -6   2       36.68       36.32     15.22 o 
  -2  -6   2    12537.19    13150.28    314.19 o 
  -1  -6   2     7834.70     7616.32    122.69 o 
   0  -6   2     2144.34     2192.05    276.97 o 
   1  -6   2     1655.55     1750.14     41.49 o 
   2  -6   2     1506.81     1452.34     56.65 o 
   3  -6   2      598.41      614.49     34.20 o 
   4  -6   2       27.16       81.36     28.16 o 
   5  -6   2      583.32      591.76     30.10 o 
   6  -6   2     5225.03     6148.20    102.75 o 
   7  -6   2     1963.66     2236.37     64.66 o 
   8  -6   2      571.44      702.72     44.14 o 
   9  -6   2       14.22       52.62     26.81 o 
  10  -6   2      121.07       85.76     73.96 o 
  11  -6   2        8.57       45.39     49.77 o 
  12  -6   2        7.48       20.40     33.60 o 
 -14  -5   2       68.20       27.47     27.35 o 
 -13  -5   2        6.20       28.06     29.61 o 
 -12  -5   2      157.23      148.81     45.69 o 
 -11  -5   2      387.65      460.69     53.10 o 
 -10  -5   2      343.89      392.17     54.84 o 
  -9  -5   2       88.70       33.97     15.82 o 
  -8  -5   2       33.36       21.24     14.97 o 
  -7  -5   2     1385.53     1440.62     38.15 o 
  -6  -5   2     1671.95     1733.77     32.84 o 
  -5  -5   2        0.18       18.13     22.27 o 
  -4  -5   2     1507.67     1538.40     70.97 o 
  -3  -5   2     6675.29     6463.73     75.16 o 
  -2  -5   2     2027.08     1920.88     66.68 o 
  -1  -5   2        0.90        7.81     12.68 o 
   0  -5   2     1071.41      983.71     28.72 o 
   1  -5   2       13.00        5.32     15.27 o 
   2  -5   2      502.18      507.46     34.78 o 
   3  -5   2     1479.90     1496.56     34.31 o 
   4  -5   2       37.50       42.54     11.89 o 
   5  -5   2      483.74      441.06     21.99 o 
   6  -5   2      113.93      101.18     27.81 o 
   7  -5   2     1649.12     2077.01     95.59 o 
   8  -5   2     1294.10     1640.88     57.47 o 
   9  -5   2     1428.74     1881.03     75.44 o 
  10  -5   2        4.15      -10.13     16.43 o 
  11  -5   2      105.48       53.91     18.78 o 
  12  -5   2       33.29       33.22     31.36 o 
 -14  -4   2        3.04        1.06     23.98 o 
 -13  -4   2       29.49       12.97     31.90 o 
 -12  -4   2       11.91        5.13     12.32 o 
 -11  -4   2      104.00       66.77     24.42 o 
 -10  -4   2      193.56      208.82     42.90 o 
  -9  -4   2      430.74      472.88     56.28 o 
  -8  -4   2       71.77       49.19     21.84 o 
  -7  -4   2      749.25      694.35     60.78 o 
  -6  -4   2     6334.02     6922.70    110.69 o 
  -5  -4   2     3688.96     3608.05     76.29 o 
  -4  -4   2      593.76      577.00     36.26 o 
  -3  -4   2      513.69      550.91     22.53 o 
  -2  -4   2    13022.12    13921.45    150.80 o 
  -1  -4   2      395.18      306.42     21.64 o 
   0  -4   2      524.33      501.12     37.85 o 
   1  -4   2       90.05       65.27     16.45 o 
   2  -4   2     1085.04     1241.57     34.30 o 
   3  -4   2      201.44      274.20     24.84 o 
   4  -4   2        0.49       23.90     13.23 o 
   5  -4   2       43.62       29.11      9.91 o 
  11  -4   2       59.95       54.82     49.30 o 
  12  -4   2        0.51       20.32     28.65 o 
  13  -4   2        5.82      -11.01     31.71 o 
 -12  -3   2      173.12      188.77     76.61 o 
 -11  -3   2        3.56       11.74     16.30 o 
 -10  -3   2       50.27       32.06     18.82 o 
  -9  -3   2       19.76       12.80     14.48 o 
  -8  -3   2       18.54       23.54     27.20 o 
  -7  -3   2     1134.85     1161.75     34.52 o 
  -6  -3   2      128.48      119.67     34.65 o 
  -5  -3   2        1.20        4.92      8.80 o 
  -4  -3   2     2891.53     2686.48     53.21 o 
  -3  -3   2    10045.11     9976.35    189.11 o 
  -2  -3   2     3402.43     3451.58    107.15 o 
  -1  -3   2     6225.54     6213.66     74.29 o 
   0  -3   2     1325.08     1210.22     39.35 o 
   1  -3   2     2889.71     2628.19     43.63 o 
   2  -3   2      931.61      759.50     27.28 o 
   3  -3   2     3315.21     3457.58     45.47 o 
   4  -3   2      116.96      163.64     22.99 o 
   5  -3   2     2410.79     2465.78     51.90 o 
   6  -3   2       14.57        4.70     12.04 o 
   7  -3   2     2378.28     2878.97     81.70 o 
   8  -3   2       59.79      118.20     54.37 o 
   9  -3   2       10.17       -9.71     21.62 o 
  10  -3   2       82.71       33.22     14.22 o 
  13  -3   2       29.94       40.72     27.82 o 
 -14  -2   2       10.32       12.97     14.64 o 
 -13  -2   2        1.06       -0.61     16.48 o 
 -12  -2   2       23.48       20.21     14.95 o 
 -11  -2   2       13.45       32.98     31.29 o 
 -10  -2   2      121.36       83.03     29.68 o 
  -9  -2   2       18.70       36.17     19.37 o 
  -8  -2   2       20.60       28.01     26.64 o 
  -7  -2   2      237.71      318.32     29.11 o 
  -6  -2   2      213.64      196.62     34.00 o 
  -5  -2   2      175.02      159.33     36.28 o 
  -4  -2   2        7.86       14.33      8.43 o 
  -3  -2   2     2492.94     2263.33     52.67 o 
  -2  -2   2    13543.48    13159.76    171.01 o 
  -1  -2   2     9597.15    10214.21    275.62 o 
   0  -2   2     5070.01     5296.50     66.76 o 
   1  -2   2        0.25       90.45     24.14 o 
   2  -2   2      113.82      104.36     19.94 o 
   3  -2   2     7388.93     7869.01    276.22 o 
   4  -2   2      601.51      552.61     18.75 o 
   5  -2   2     7483.92     8758.57    155.85 o 
   6  -2   2     3251.88     3723.64     54.00 o 
   7  -2   2     1535.47     1704.63     37.91 o 
   8  -2   2     1882.92     2014.46     68.02 o 
   9  -2   2     1593.77     1970.76     92.12 o 
  10  -2   2      251.57      180.44     90.38 o 
  11  -2   2       10.99       36.85     17.54 o 
  12  -2   2      120.53       87.92     32.18 o 
  14  -2   2       35.30       38.90     33.43 o 
 -14  -1   2      127.00       85.57     50.01 o 
 -12  -1   2       17.71       -9.31     14.92 o 
 -11  -1   2       67.88       48.24     17.31 o 
 -10  -1   2       12.30        9.45     20.80 o 
  -9  -1   2       17.74       40.47     21.12 o 
  -8  -1   2      241.47      166.84     29.85 o 
  -7  -1   2      134.82       74.62     24.47 o 
  -6  -1   2      185.71      133.50     27.84 o 
  -5  -1   2       10.83       19.35      7.90 o 
  -4  -1   2      215.83      220.28     38.35 o 
  -3  -1   2       15.24        4.73     10.65 o 
  -2  -1   2       31.54       72.64     21.60 o 
  -1  -1   2    11683.37    10756.09    127.20 o 
   0  -1   2       19.14       -3.52      6.13 o 
   1  -1   2      147.99       75.12      5.12 o 
   2  -1   2     5119.02     5793.37    166.17 o 
   3  -1   2      199.73      175.28     25.08 o 
   4  -1   2      323.33      284.02     40.01 o 
   5  -1   2     1647.20     1587.33     58.59 o 
   6  -1   2      372.33      457.46     40.10 o 
   7  -1   2     1783.96     1822.34     26.72 o 
   8  -1   2        4.94       14.10     12.19 o 
   9  -1   2     1177.46     1168.02    111.12 o 
  10  -1   2      202.74      158.19     59.65 o 
  11  -1   2      696.73      865.18     92.99 o 
  12  -1   2       67.84       72.17     31.43 o 
  13  -1   2        7.10        2.29     12.50 o 
 -14   0   2        0.25       17.54     16.22 o 
 -13   0   2       32.59       31.83     33.20 o 
 -12   0   2      107.28       58.33     68.75 o 
 -11   0   2        0.10       41.00     23.39 o 
 -10   0   2        7.58       -9.88     21.53 o 
  -9   0   2       46.21       41.19     37.73 o 
  -8   0   2       90.94       99.19     43.74 o 
  -7   0   2        0.00        5.09     18.74 o 
  -6   0   2     1120.28      962.99     29.99 o 
  -5   0   2     1429.19     1627.45     41.13 o 
  -4   0   2      613.97      601.42     21.21 o 
  -3   0   2     1373.29     1227.53     34.76 o 
  -2   0   2     1611.75     1635.26     43.76 o 
  -1   0   2     9572.40     9031.40     95.13 o 
   0   0   2       19.65        1.10      6.53 o 
   1   0   2      253.45      331.99     11.57 o 
   2   0   2      176.33      156.30     12.94 o 
   3   0   2     5936.37     6096.17     48.41 o 
   4   0   2     5147.33     5369.00     85.50 o 
   5   0   2     4143.75     4369.54     60.90 o 
   6   0   2     3639.63     4054.19     47.26 o 
   7   0   2      977.39      994.81     24.10 o 
   8   0   2       10.74       26.09     11.19 o 
   9   0   2      882.38     1014.57    120.39 o 
  10   0   2      235.40      198.08     50.62 o 
  11   0   2      147.60       53.90     26.62 o 
  12   0   2       30.41       36.29     21.27 o 
  13   0   2        8.14        1.04     13.16 o 
 -13   1   2       18.36       53.12     27.35 o 
 -12   1   2      127.73       41.62     30.89 o 
 -11   1   2      188.45      167.52     62.88 o 
 -10   1   2      972.57     1217.86    119.09 o 
  -9   1   2      257.50      278.95     80.52 o 
  -8   1   2       34.95       37.16     27.89 o 
  -7   1   2      156.92      144.39     39.40 o 
  -6   1   2      586.81      525.09     47.25 o 
  -5   1   2       72.44       73.82     26.22 o 
  -4   1   2       70.37       29.90     16.22 o 
  -3   1   2     1044.16     1202.84     67.22 o 
  -2   1   2      388.81      433.70     29.31 o 
  -1   1   2     1574.81     1488.47     51.82 o 
   0   1   2      600.29      583.34     15.78 o 
   1   1   2      788.90      703.88     11.30 o 
   2   1   2     1981.27     1837.45     26.26 o 
   3   1   2     8085.07     7960.69     60.13 o 
   4   1   2       90.81       80.19     16.64 o 
   5   1   2      388.47      442.26     23.73 o 
   6   1   2     4762.50     5366.28     57.02 o 
   7   1   2     2247.65     2550.83     47.65 o 
   8   1   2     1626.00     1809.20     37.52 o 
   9   1   2      160.68      132.60     34.83 o 
  10   1   2       14.28       -3.60     11.75 o 
  11   1   2        2.11        5.35     10.30 o 
  12   1   2        1.70       33.29     22.64 o 
  13   1   2        1.15        9.55      9.48 o 
 -13   2   2       55.44       26.05     34.90 o 
 -12   2   2      153.88      151.61     73.19 o 
 -11   2   2        4.09        0.64     28.51 o 
 -10   2   2      375.60      501.74    102.23 o 
  -9   2   2      835.30      839.50    110.89 o 
  -8   2   2     1066.14     1251.29    172.17 o 
  -7   2   2      596.86      771.93    126.59 o 
  -6   2   2     3096.81     3577.02    106.13 o 
  -5   2   2      595.74      539.68     41.57 o 
  -4   2   2      138.66      143.83     40.48 o 
  -3   2   2      374.19      323.94     31.05 o 
  -2   2   2     3451.71     3342.49     62.18 o 
  -1   2   2     2591.22     2608.14     41.24 o 
   0   2   2     8432.28     8014.80     71.32 o 
   1   2   2      181.43      234.14      7.53 o 
   2   2   2     2201.56     2259.69     45.29 o 
   3   2   2      425.90      269.63     79.94 o 
   4   2   2    12023.92    12477.11    107.74 o 
   5   2   2     3065.36     2933.94     30.59 o 
   6   2   2     4725.18     4890.69     50.84 o 
   7   2   2     1346.45     1558.45     44.21 o 
   8   2   2       21.17       20.95     13.23 o 
   9   2   2        2.30        3.61      6.24 o 
  10   2   2      151.02      142.18     38.71 o 
  11   2   2      104.50       26.36     42.30 o 
  12   2   2       50.32       40.04     15.66 o 
 -13   3   2       18.76       49.73     27.07 o 
 -12   3   2       66.85       65.15     30.93 o 
 -11   3   2      299.51      327.52    127.56 o 
 -10   3   2       76.83       50.83     31.41 o 
  -9   3   2      109.19      169.15     48.85 o 
  -8   3   2       76.14       62.51     46.26 o 
  -7   3   2       97.84       90.19     40.93 o 
  -6   3   2      723.92      808.07    116.19 o 
  -5   3   2      291.62      262.70     23.60 o 
  -4   3   2     1041.96      959.37     72.57 o 
  -3   3   2    21611.56    13975.15   4817.40 o 
  -2   3   2     8517.55     8528.67    289.80 o 
  -1   3   2      101.39       80.74      8.50 o 
   0   3   2     1412.41     1305.09     31.11 o 
   1   3   2      383.83      353.93     16.99 o 
   2   3   2      282.60      317.52     13.12 o 
   3   3   2      374.87      348.55     34.49 o 
   4   3   2      922.96      940.80     34.06 o 
   5   3   2      203.63      181.21     27.03 o 
   6   3   2     1827.02     1857.40     25.56 o 
   7   3   2     4654.75     5318.40     72.56 o 
   8   3   2     1649.57     1918.34     37.27 o 
   9   3   2       35.91       24.64     26.23 o 
  10   3   2       34.95       33.82     11.55 o 
  11   3   2      177.69      127.40     27.23 o 
  12   3   2       89.76       23.93     18.70 o 
  13   3   2       21.24       13.49     10.37 o 
  14   3   2      165.74      151.51     40.08 o 
 -12   4   2       75.69       52.53     29.19 o 
 -11   4   2       68.74       47.89     32.40 o 
 -10   4   2      232.66      204.97     96.27 o 
  -9   4   2        5.04       32.49     17.54 o 
  -8   4   2       83.19       62.13     30.23 o 
  -7   4   2      304.64      252.50     58.10 o 
  -6   4   2      974.41     1079.62    130.08 o 
  -5   4   2     4777.72     5220.11    155.40 o 
  -4   4   2     2101.71     2089.80     74.34 o 
  -3   4   2     1191.30     1199.85    215.34 o 
  -2   4   2     7950.63     8394.46    116.35 o 
  -1   4   2     3173.81     2883.40     33.00 o 
   0   4   2     6362.32     6198.20     60.50 o 
   1   4   2     4902.40     4818.45     57.99 o 
   2   4   2      226.00      200.35     20.33 o 
   3   4   2     1954.50     1919.91     32.96 o 
   4   4   2      165.23       40.79     16.93 o 
   5   4   2     4363.05     4627.57     68.56 o 
   6   4   2     3976.66     4185.61     48.01 o 
   7   4   2     1464.96     1497.52     19.82 o 
   8   4   2        0.43       15.23      9.05 o 
   9   4   2       79.93       59.38     16.28 o 
  10   4   2      452.13      475.50     52.35 o 
  11   4   2      296.14      287.63     86.23 o 
  12   4   2       88.20       79.48     40.48 o 
  13   4   2      407.28      373.55    108.32 o 
  14   4   2      156.97       91.98     48.62 o 
  15   4   2        2.25       18.49     19.99 o 
 -12   5   2        0.12       -6.70     29.40 o 
 -11   5   2        8.17       61.11     34.94 o 
 -10   5   2        1.52       35.58     27.00 o 
  -9   5   2        0.06       -3.89     29.73 o 
  -8   5   2        9.46       -8.28     29.97 o 
  -7   5   2      163.36      190.61     53.31 o 
  -6   5   2     1587.13     1676.27    100.47 o 
  -5   5   2      296.59      344.36     86.58 o 
  -4   5   2     3625.77     3965.57     77.78 o 
  -3   5   2     2027.50     2025.42     46.23 o 
  -2   5   2     3046.10     3146.20     52.18 o 
  -1   5   2      176.90      211.40     42.52 o 
   0   5   2       49.27       29.05     16.96 o 
   1   5   2      284.13      314.69     14.84 o 
   2   5   2       55.52       20.59      9.01 o 
   3   5   2      336.77      362.05     23.28 o 
   4   5   2       15.82       20.74      6.16 o 
   5   5   2     1367.57     1252.57     29.86 o 
   6   5   2      238.89      242.03     11.25 o 
   7   5   2        5.87        4.66     14.27 o 
   8   5   2      315.60      308.13     39.68 o 
   9   5   2        1.68        3.63      7.41 o 
  10   5   2      112.25       62.40     20.44 o 
  11   5   2        2.66      -17.50     18.70 o 
  12   5   2       14.64        3.44     20.94 o 
  13   5   2       13.15       19.26     21.34 o 
  14   5   2      108.04       61.37     45.18 o 
 -11   6   2        2.62       22.30     20.65 o 
 -10   6   2        2.17       80.68     41.50 o 
  -9   6   2      103.86       90.59     34.71 o 
  -8   6   2      869.52     1084.93    151.25 o 
  -7   6   2       46.81       26.54     14.65 o 
  -6   6   2      316.91      363.49     61.14 o 
  -5   6   2     1616.37     1817.18     88.34 o 
  -4   6   2      118.23       92.08     32.95 o 
  -3   6   2     1514.70     1284.95     40.40 o 
  -1   6   2     2541.37     2513.25     49.97 o 
   0   6   2      130.49      131.13     29.38 o 
   1   6   2      211.81      201.49     31.05 o 
   2   6   2     2217.77     2264.31     39.26 o 
   3   6   2     1322.38     1291.15     29.45 o 
   4   6   2      608.08      706.49     19.13 o 
   5   6   2     2871.36     2787.76     28.71 o 
   6   6   2     1333.50     1298.23     30.14 o 
   7   6   2     1162.46     1231.51     13.23 o 
   8   6   2      187.06       84.78     47.20 o 
   9   6   2       36.47       80.66     41.57 o 
  10   6   2       37.84       18.51      9.31 o 
  11   6   2       40.14       32.47     26.88 o 
  12   6   2       27.16      -12.78     18.67 o 
  13   6   2        4.30       62.03     46.71 o 
  14   6   2       51.61       32.30     25.35 o 
 -11   7   2        2.62       27.99     26.32 o 
 -10   7   2        8.09       21.09     36.22 o 
  -9   7   2       13.97       14.85     18.28 o 
  -8   7   2      466.11      597.93     87.90 o 
  -7   7   2     1147.11     1478.46    117.49 o 
  -6   7   2      992.17      936.03     82.33 o 
  -5   7   2      122.29       60.87     24.53 o 
  -4   7   2      147.79      113.73     49.23 o 
  -3   7   2       42.94       -7.87     23.52 o 
  -2   7   2       86.14       76.36     24.27 o 
  -1   7   2      984.82      938.00     34.36 o 
   0   7   2       21.82        2.31     25.30 o 
   1   7   2      887.76      796.74     26.97 o 
   2   7   2        0.04       28.48     15.24 o 
   3   7   2      914.83      821.89     57.45 o 
   4   7   2      219.39      133.98     34.67 o 
   5   7   2     1048.20     1091.20     18.45 o 
   6   7   2       80.39      139.27     11.25 o 
   7   7   2     1219.00     1241.74     21.21 o 
   8   7   2       31.20       56.02     42.42 o 
   9   7   2      675.76      766.27     54.04 o 
  10   7   2      294.13      113.36     85.68 o 
  11   7   2       66.65       89.03     37.28 o 
  12   7   2       21.12       22.61     15.49 o 
  13   7   2       26.83       -9.15     21.08 o 
  14   7   2       29.05       23.72     16.10 o 
 -10   8   2        1.00       30.09     23.45 o 
  -9   8   2      100.14       45.31     23.42 o 
  -8   8   2       75.59       41.83     20.88 o 
  -7   8   2       92.17       72.15     28.75 o 
  -6   8   2      554.23      510.19     78.29 o 
  -5   8   2       88.13       78.45     30.01 o 
  -4   8   2       30.85       52.63     26.38 o 
  -3   8   2      665.87      878.65     70.15 o 
  -2   8   2     2850.06     2997.68     84.61 o 
  -1   8   2       44.72       27.43     19.22 o 
   0   8   2     2042.80     2012.19     92.87 o 
   1   8   2      627.26      578.92     35.42 o 
   2   8   2       49.71       43.54     16.15 o 
   3   8   2      280.16      376.77     91.07 o 
   4   8   2       16.24       17.22     30.27 o 
   5   8   2     3199.09     3228.03     51.81 o 
   6   8   2     4360.17     4907.72     69.53 o 
   7   8   2       81.45      136.05     52.46 o 
   8   8   2      126.89      220.08     57.91 o 
   9   8   2      122.21       94.86     33.93 o 
  10   8   2        6.02       -3.11     21.57 o 
  11   8   2       34.92       32.66     22.52 o 
  12   8   2        1.64       13.39     12.69 o 
  13   8   2       25.81       32.63     18.49 o 
  14   8   2       82.96       37.84     16.20 o 
  -9   9   2       44.07       38.56     22.17 o 
  -8   9   2      362.65      445.49     91.12 o 
  -7   9   2      556.74      687.82     96.78 o 
  -6   9   2       48.35       35.37     33.06 o 
  -5   9   2        8.02       31.87     49.08 o 
  -4   9   2      218.05      224.37     52.40 o 
  -3   9   2        0.67      -11.69     19.17 o 
  -2   9   2      822.32      885.19    113.82 o 
  -1   9   2       45.67        4.79     33.36 o 
   0   9   2     1757.92     1724.83     61.06 o 
   1   9   2      958.43     1006.34     46.36 o 
   2   9   2       73.72       66.44     25.29 o 
   3   9   2      352.65      332.50     31.74 o 
   4   9   2      329.22      318.66     25.43 o 
   5   9   2       76.31       42.03     22.24 o 
   6   9   2     1824.37     2206.78     86.27 o 
   7   9   2      902.57     1053.71    107.89 o 
   8   9   2      111.09       78.47     42.44 o 
   9   9   2       11.86       42.35     34.16 o 
  10   9   2        5.29       46.90     48.95 o 
  11   9   2        8.84       56.92     40.08 o 
  12   9   2       30.46       24.05     25.49 o 
  13   9   2        0.42       34.57     17.45 o 
  14   9   2       79.91       64.04     45.81 o 
  -8  10   2       59.33       15.68     31.67 o 
  -7  10   2      402.12      461.72     88.01 o 
  -6  10   2      542.24      623.30     96.21 o 
  -5  10   2      390.36      371.87     97.24 o 
  -4  10   2      501.69      684.90     93.72 o 
  -3  10   2      295.24      403.07     75.47 o 
  -2  10   2       73.07       43.61     21.50 o 
  -1  10   2      377.31      359.51     43.84 o 
   0  10   2       37.65       50.49     33.28 o 
   1  10   2       73.53       41.84     25.55 o 
   2  10   2      290.77      276.42     40.50 o 
   3  10   2       18.80       52.95     33.82 o 
   4  10   2     2288.86     2388.57     58.16 o 
   5  10   2     2257.34     2507.48    100.33 o 
   6  10   2      505.84      658.21     62.81 o 
   7  10   2       25.04       22.59     41.71 o 
   8  10   2      174.66      252.59     85.75 o 
   9  10   2      339.15      477.36    121.71 o 
  10  10   2        2.33       48.43     39.21 o 
  11  10   2       53.76       18.06     15.30 o 
  12  10   2      230.81      255.80     83.73 o 
  13  10   2      232.91      358.06     86.27 o 
  -7  11   2        3.25       37.26     38.69 o 
  -6  11   2       37.37       32.54     25.50 o 
  -5  11   2      289.90      226.29    130.01 o 
  -4  11   2      551.38      572.58     59.04 o 
  -3  11   2      392.14      294.02     69.78 o 
  -2  11   2      130.05       76.14     32.07 o 
  -1  11   2       18.86       10.52     27.34 o 
   0  11   2     1174.41     1209.62     59.75 o 
   1  11   2     1680.78     1849.03     88.67 o 
   2  11   2       66.32       38.86     21.40 o 
   3  11   2      582.89      620.71     39.66 o 
   4  11   2      765.03      736.36     36.45 o 
   5  11   2       12.26        6.58     16.96 o 
   6  11   2      447.16      521.93     82.55 o 
   7  11   2     1046.40     1261.24     95.63 o 
   8  11   2      136.48      114.31     53.81 o 
   9  11   2      138.97      183.96     76.09 o 
  10  11   2        0.38       47.91     37.54 o 
  11  11   2       51.02        6.48     28.22 o 
  12  11   2       39.49       45.53     43.34 o 
  13  11   2       11.56       32.44     29.02 o 
  -6  12   2      108.75       75.01     47.85 o 
  -5  12   2       64.34       67.58     36.42 o 
  -4  12   2       76.96       36.73     21.61 o 
  -3  12   2      314.50      389.44     52.67 o 
  -2  12   2      203.53      160.16     48.96 o 
  -1  12   2      487.31      517.00     48.21 o 
   0  12   2      580.47      628.08     49.73 o 
   1  12   2      892.20     1033.63     56.48 o 
   2  12   2     1254.04     1272.89    114.13 o 
   3  12   2       55.55       37.55     24.75 o 
   4  12   2      285.45      296.02     46.47 o 
   5  12   2      709.06      753.02    205.20 o 
   6  12   2      686.31      879.96     70.83 o 
   7  12   2        2.09       26.41     29.38 o 
   8  12   2       32.90       68.97     37.96 o 
   9  12   2        4.90       16.29     22.52 o 
  10  12   2        8.01       -7.66     28.08 o 
  11  12   2      226.43      320.57     66.89 o 
  12  12   2      418.93      334.43    143.57 o 
  -5  13   2       24.19       23.64     25.36 o 
  -4  13   2      161.40      103.70     47.82 o 
  -3  13   2      109.93       33.15     23.96 o 
  -2  13   2       98.18       61.59     29.43 o 
  -1  13   2      349.39      478.96     57.73 o 
   0  13   2      263.05      395.72     85.40 o 
   1  13   2       17.97       56.10     27.14 o 
   2  13   2      802.75      768.30     48.86 o 
   3  13   2      561.26      588.14    120.37 o 
   4  13   2      349.98      410.10    116.62 o 
   5  13   2      116.87      126.57     78.75 o 
   6  13   2       12.48        8.21     27.63 o 
   7  13   2       61.84      105.84     58.10 o 
   8  13   2      160.41      111.57     56.89 o 
   9  13   2        3.39      -19.78     29.99 o 
  10  13   2       25.10      -10.07     32.99 o 
  11  13   2       48.86       26.45     37.77 o 
  -3  14   2       19.58       96.55     38.71 o 
  -2  14   2       13.57       35.68     26.88 o 
  -1  14   2       25.23      101.19     35.53 o 
   0  14   2      680.47      746.43    105.07 o 
   1  14   2      393.72      291.85     95.89 o 
   2  14   2       94.09       40.27     17.85 o 
   3  14   2        3.93        7.64     31.97 o 
   4  14   2      146.69      122.47     61.68 o 
   5  14   2      310.59      395.10     73.26 o 
   6  14   2      127.14      134.28     68.35 o 
   7  14   2       37.97       58.36     37.51 o 
   8  14   2      228.14      210.18    111.55 o 
   9  14   2      132.28      119.05     46.92 o 
  10  14   2        6.72        7.47     32.11 o 
  -1  15   2       66.17       91.12     32.69 o 
   0  15   2       30.87       35.69     21.28 o 
   1  15   2       52.68       19.39     31.92 o 
   2  15   2        6.53       39.99     35.79 o 
   3  15   2      216.21      133.03     48.01 o 
   4  15   2      143.14      188.32     69.11 o 
   5  15   2        3.89       99.66     66.91 o 
   6  15   2        6.25       20.82     35.44 o 
   7  15   2       76.11      121.03     63.54 o 
   8  15   2       58.15       50.91     37.02 o 
  -5 -15   3        1.68       12.83     15.16 o 
  -4 -15   3        4.58       -4.01     27.30 o 
  -3 -15   3       79.39      112.01     38.90 o 
  -2 -15   3      695.35      809.27    102.67 o 
  -1 -15   3      551.20      607.30     86.37 o 
   0 -15   3       66.93       73.39     27.81 o 
  -8 -14   3        2.72       39.87     40.72 o 
  -7 -14   3       13.94      104.14     46.73 o 
  -6 -14   3       35.47       76.70     47.46 o 
  -5 -14   3       17.29       -2.24     29.99 o 
  -4 -14   3       32.19       16.17     11.16 o 
  -3 -14   3      123.58      136.75     40.47 o 
  -2 -14   3       23.87       12.55     22.20 o 
  -1 -14   3      247.23      298.29     52.92 o 
   0 -14   3      347.68      406.90     67.10 o 
   1 -14   3       81.50      124.23     33.10 o 
   2 -14   3        0.17       24.62     39.53 o 
   3 -14   3       35.08        8.20     17.75 o 
  -9 -13   3      124.82       61.56     69.91 o 
  -8 -13   3      146.08      176.65     56.87 o 
  -7 -13   3      264.79      357.40     86.77 o 
  -6 -13   3      579.68      667.64     84.79 o 
  -5 -13   3      426.46      493.13     58.62 o 
  -4 -13   3       35.01       37.02     44.32 o 
  -3 -13   3      337.07      326.88     41.73 o 
  -2 -13   3      616.79      746.98     68.61 o 
  -1 -13   3      209.63      304.39     43.95 o 
   0 -13   3        1.29       39.18     20.96 o 
   1 -13   3        4.35       49.75     44.04 o 
   2 -13   3       21.19       64.14     31.26 o 
   3 -13   3       11.63       47.75     27.21 o 
   4 -13   3       11.18       53.07     31.97 o 
   5 -13   3      189.49      130.20     48.71 o 
 -10 -12   3       88.99       48.85     32.75 o 
  -9 -12   3       26.50      -14.24     31.78 o 
  -8 -12   3       53.78       46.52     41.40 o 
  -7 -12   3       36.59       77.67     74.25 o 
  -6 -12   3       16.30       -2.25     16.31 o 
  -5 -12   3      143.56      119.78     38.78 o 
  -4 -12   3      423.93      443.33     35.29 o 
  -3 -12   3      562.78      713.03     45.24 o 
  -2 -12   3      292.41      257.16    109.14 o 
  -1 -12   3       37.32       41.27     29.66 o 
   0 -12   3        8.46       33.87     38.75 o 
   1 -12   3        3.21       26.35     25.10 o 
   2 -12   3      100.96      107.60     41.61 o 
   3 -12   3        1.35        3.82     35.56 o 
   4 -12   3        2.24       53.42     51.95 o 
   5 -12   3       16.08      -41.07     41.07 o 
   6 -12   3       23.92       26.62     40.77 o 
 -11 -11   3        0.02        9.22     26.90 o 
 -10 -11   3        7.07        4.29     21.31 o 
  -9 -11   3      263.18      208.43     58.50 o 
  -8 -11   3       94.63       34.00     28.41 o 
  -7 -11   3        0.98       21.31     16.93 o 
  -6 -11   3      159.70      144.69     33.78 o 
  -5 -11   3       64.03       21.11     19.06 o 
  -4 -11   3       48.04       67.76     33.17 o 
  -3 -11   3      483.88      558.60    156.36 o 
  -2 -11   3      822.02      933.30    125.74 o 
  -1 -11   3     1110.14     1223.16     54.93 o 
   0 -11   3        2.21      -18.50     28.52 o 
   1 -11   3       92.51      120.64     36.74 o 
   2 -11   3      128.29      121.07     35.49 o 
   3 -11   3      410.22      477.31     46.42 o 
   4 -11   3       51.27       26.91     18.28 o 
   5 -11   3        2.55       27.20     18.31 o 
   6 -11   3      324.19      570.00    134.07 o 
   7 -11   3       35.86       65.22     44.47 o 
   8 -11   3       28.97       41.26     39.12 o 
 -12 -10   3        1.77      -11.22     19.97 o 
 -11 -10   3        4.78       -2.74     22.16 o 
 -10 -10   3       63.26       29.85     31.59 o 
  -9 -10   3       52.84       33.34     28.36 o 
  -8 -10   3       49.66       23.68     16.15 o 
  -7 -10   3       45.62       30.54     19.92 o 
  -6 -10   3      131.02      121.02     27.29 o 
  -5 -10   3       76.92       60.50     19.96 o 
  -4 -10   3        9.80       -6.36     18.22 o 
  -3 -10   3      387.75      323.14     42.30 o 
  -2 -10   3       15.36       10.33     16.00 o 
  -1 -10   3      135.87      131.51     47.36 o 
   0 -10   3      611.74      636.73     79.40 o 
   1 -10   3        1.22      -11.82     18.53 o 
   2 -10   3      145.20      117.74     28.86 o 
   3 -10   3        1.22       25.64     17.60 o 
   4 -10   3        0.08      -15.02     16.51 o 
   5 -10   3       75.07       79.01     32.91 o 
   6 -10   3        1.29        8.27     14.39 o 
   7 -10   3       85.73      199.61     65.26 o 
   8 -10   3        1.88        2.15     38.88 o 
   9 -10   3      187.10      156.91     54.98 o 
 -12  -9   3       54.33       39.75     25.11 o 
 -11  -9   3        7.02        7.45     24.10 o 
 -10  -9   3        2.22       -2.78     16.13 o 
  -9  -9   3      110.60       83.23     25.88 o 
  -8  -9   3      101.40       87.68     23.83 o 
  -7  -9   3       99.76       89.77     21.06 o 
  -6  -9   3       30.86       67.80     26.97 o 
  -5  -9   3       10.45       13.31     16.06 o 
  -4  -9   3      505.53      541.39     35.50 o 
  -3  -9   3      197.74      212.59     43.02 o 
  -2  -9   3      985.85     1029.45     52.62 o 
  -1  -9   3     1844.49     1942.08     69.38 o 
   0  -9   3        0.82       12.87     28.25 o 
   1  -9   3       37.55       57.57     31.21 o 
   2  -9   3       37.49       53.27     45.35 o 
   3  -9   3       22.57       12.76     20.45 o 
   4  -9   3      654.18      704.34     64.50 o 
   5  -9   3       13.84       33.64     21.13 o 
   6  -9   3      130.37      115.86     57.32 o 
   7  -9   3       20.97       17.39     15.21 o 
   8  -9   3       59.12       26.03     34.19 o 
   9  -9   3       79.74      100.58     60.29 o 
  10  -9   3       29.22       91.79     62.91 o 
 -13  -8   3       11.92       20.56     30.58 o 
 -12  -8   3       48.49       35.16     29.10 o 
 -11  -8   3      411.56      358.65    120.77 o 
 -10  -8   3      225.90      206.33     84.15 o 
  -9  -8   3       29.22       50.34     17.43 o 
  -8  -8   3       26.21       38.92     17.34 o 
  -7  -8   3       40.27       49.06     18.47 o 
  -6  -8   3      156.49      219.42     34.31 o 
  -5  -8   3       48.70       53.81     28.99 o 
  -4  -8   3      971.39      899.69     37.33 o 
  -3  -8   3        2.22       40.62     38.53 o 
  -2  -8   3      585.68      517.09     38.85 o 
  -1  -8   3     1836.73     1890.64     53.72 o 
   0  -8   3     1377.31     1500.46     51.23 o 
   1  -8   3      622.08      593.95     40.30 o 
   2  -8   3       66.61       49.64     28.91 o 
   3  -8   3       27.00       51.78     24.43 o 
   4  -8   3       11.49        4.10     17.54 o 
   5  -8   3      233.34      126.80     52.23 o 
   6  -8   3       75.69       61.17     20.77 o 
   7  -8   3      328.15      367.01    156.23 o 
   8  -8   3       17.69      113.84     66.96 o 
   9  -8   3       88.61       46.54     35.30 o 
  10  -8   3      110.47      113.58     51.71 o 
 -13  -7   3       89.41       83.30     58.52 o 
 -12  -7   3       87.14      104.99     65.48 o 
 -11  -7   3       81.88       67.67     31.24 o 
 -10  -7   3      198.42      245.90     58.38 o 
  -9  -7   3      413.38      435.63     46.11 o 
  -8  -7   3      178.57      162.45     70.36 o 
  -7  -7   3      324.24      343.42     29.12 o 
  -6  -7   3       28.49       27.28     16.50 o 
  -5  -7   3      460.87      416.88     42.52 o 
  -4  -7   3        6.85       28.65     19.23 o 
  -3  -7   3     1108.30     1050.69     34.95 o 
  -2  -7   3     2258.45     2248.15     53.32 o 
  -1  -7   3      635.52      597.81     52.51 o 
   0  -7   3      121.72       36.40     33.07 o 
   1  -7   3     1399.35     1289.68     52.92 o 
   2  -7   3     1114.69     1156.34     43.63 o 
   3  -7   3      351.44      372.05     35.98 o 
   4  -7   3     2253.52     2455.12     72.92 o 
   5  -7   3     1208.12     1361.83     70.18 o 
   6  -7   3      481.51      508.09     41.60 o 
   7  -7   3       97.47       88.03     30.99 o 
   8  -7   3       36.59       35.57     57.45 o 
   9  -7   3      122.78       57.96     29.66 o 
  10  -7   3       40.67       57.93     48.03 o 
  11  -7   3        0.03       51.38     54.23 o 
 -13  -6   3       31.76       44.66     41.05 o 
 -12  -6   3      451.22      517.35    123.83 o 
 -11  -6   3      435.38      481.30     54.21 o 
 -10  -6   3      205.70      219.68     50.72 o 
  -9  -6   3      217.08      207.70     37.04 o 
  -8  -6   3      119.60       93.84     30.88 o 
  -7  -6   3        1.34        9.91     15.88 o 
  -6  -6   3     1009.64     1076.50     39.75 o 
  -5  -6   3        7.13       17.79     24.85 o 
  -4  -6   3     2490.26     2570.73     53.17 o 
  -3  -6   3      122.09       43.23     48.05 o 
  -2  -6   3      136.43      138.86     31.83 o 
  -1  -6   3        3.70       28.65     16.49 o 
   0  -6   3     3443.19     3525.78     62.91 o 
   1  -6   3      293.88      263.00     26.39 o 
   2  -6   3        2.86        4.56     13.06 o 
   3  -6   3       24.83        9.07     12.07 o 
   4  -6   3        1.53       10.36     12.74 o 
   5  -6   3      257.81      265.39     28.86 o 
   6  -6   3      702.81      781.86     42.13 o 
   7  -6   3     1387.43     1807.81     56.78 o 
   8  -6   3     1591.96     1905.91     72.01 o 
   9  -6   3       48.64       52.84     25.77 o 
  10  -6   3      147.73      291.66     70.59 o 
  11  -6   3        9.09       38.48     46.90 o 
  12  -6   3        9.81       61.44     49.51 o 
 -13  -5   3      105.61       87.03     44.09 o 
 -12  -5   3       17.14       14.09     13.38 o 
 -11  -5   3      142.12      117.70     30.91 o 
 -10  -5   3      897.01     1047.56     60.38 o 
  -9  -5   3     1153.34     1252.39     53.00 o 
  -8  -5   3      111.44       91.12     23.99 o 
  -7  -5   3      752.16      716.59     66.99 o 
  -6  -5   3     4387.00     4764.55     89.64 o 
  -5  -5   3     2009.59     1978.91     53.66 o 
  -4  -5   3      243.20      244.68     24.05 o 
  -3  -5   3     1588.13     1514.25     30.56 o 
  -2  -5   3     7252.38     7359.97     89.32 o 
  -1  -5   3     4712.05     4837.27     60.82 o 
   0  -5   3       65.28       88.19     20.39 o 
   1  -5   3      107.20      116.64     25.03 o 
   2  -5   3      488.29      495.92     29.40 o 
   3  -5   3        6.16       -1.35     10.67 o 
   4  -5   3      478.40      457.06     32.58 o 
   5  -5   3     1561.93     1714.90     29.88 o 
   6  -5   3     2287.02     2759.27     56.49 o 
   7  -5   3      853.14     1023.88     83.99 o 
   8  -5   3      159.62      219.33     46.18 o 
   9  -5   3      396.51      452.82    155.05 o 
  10  -5   3      247.02      178.84     72.08 o 
  11  -5   3      141.95       95.61     54.30 o 
  12  -5   3       90.04       45.15     45.29 o 
 -13  -4   3        1.81        8.76     13.18 o 
 -12  -4   3       68.78       51.05     32.42 o 
 -11  -4   3      127.30      114.90     34.36 o 
 -10  -4   3       11.12        7.75     15.06 o 
  -9  -4   3        8.83       26.01     13.51 o 
  -8  -4   3       61.95       41.20     15.96 o 
  -7  -4   3      859.42      794.40     38.38 o 
  -6  -4   3       63.50       24.15     16.18 o 
  -5  -4   3     1386.95     1372.35     28.99 o 
  -4  -4   3    10270.33    10685.18    163.28 o 
  -3  -4   3     5775.99     5649.24     68.37 o 
  -2  -4   3       87.00       84.45     22.23 o 
  -1  -4   3      222.84      222.98     37.42 o 
   0  -4   3      202.40      173.74     30.05 o 
   1  -4   3        3.69       -5.90      9.34 o 
   2  -4   3        6.66        2.23      9.17 o 
   3  -4   3      428.58      472.94     22.42 o 
   4  -4   3        9.82        8.22      6.17 o 
   5  -4   3      211.66      185.05     15.66 o 
   6  -4   3      368.58      416.75     31.79 o 
   7  -4   3     1558.90     2014.04     54.32 o 
   8  -4   3      463.19      617.54     39.72 o 
   9  -4   3       95.18       32.61     27.89 o 
  10  -4   3       87.28      118.20     46.47 o 
  11  -4   3      106.28       88.11     54.61 o 
  12  -4   3        4.47       39.00     39.00 o 
  13  -4   3       19.24       20.58     32.92 o 
 -13  -3   3       61.80       40.20     25.04 o 
 -12  -3   3       54.20       66.46     23.96 o 
 -11  -3   3       73.23       43.41     19.48 o 
 -10  -3   3      413.37      438.01     55.68 o 
  -9  -3   3       51.61       41.19     23.20 o 
  -8  -3   3       23.68        8.59     18.26 o 
  -7  -3   3        4.78        3.37     13.07 o 
  -6  -3   3     3377.33     3415.99     68.00 o 
  -5  -3   3     1248.39     1120.58     36.22 o 
  -4  -3   3       97.60      133.36     26.99 o 
  -3  -3   3     3176.29     3008.30     48.36 o 
  -2  -3   3    17770.02    18006.22    377.73 o 
  -1  -3   3     4493.36     4495.66     55.72 o 
   0  -3   3      670.89      679.95     34.58 o 
   1  -3   3     3356.81     3296.01     59.68 o 
   2  -3   3     1886.59     1751.35     45.59 o 
   3  -3   3     7077.36     8047.35     84.41 o 
   4  -3   3      102.00      100.19     21.44 o 
   5  -3   3     3991.17     4252.80     54.00 o 
   6  -3   3     5653.69     6351.33    229.78 o 
   7  -3   3      742.20      895.90    110.35 o 
   8  -3   3      125.19       74.79     27.69 o 
   9  -3   3        2.19       24.69     37.18 o 
  11  -3   3       61.72       35.56     27.87 o 
  12  -3   3       29.61       41.14     22.28 o 
  13  -3   3       49.32       10.87     26.83 o 
 -13  -2   3       45.55       37.02     19.50 o 
 -12  -2   3        1.59       18.37     17.75 o 
 -11  -2   3       10.03       -1.98     11.72 o 
 -10  -2   3       34.28       10.15     14.85 o 
  -9  -2   3      264.82      183.78     70.45 o 
  -8  -2   3      759.00      877.81     51.75 o 
  -7  -2   3     2102.15     2198.26     52.53 o 
  -6  -2   3      913.63      836.84     27.29 o 
  -5  -2   3       96.60       44.14     13.91 o 
  -4  -2   3      878.11      869.06     26.22 o 
  -3  -2   3     2623.11     2511.99     50.52 o 
  -2  -2   3     1083.78     1047.58     32.43 o 
  -1  -2   3        5.22        6.45      6.49 o 
   0  -2   3        8.39       -3.58      6.24 o 
   1  -2   3     4765.59     4924.34     45.68 o 
   2  -2   3        6.36        1.16      5.80 o 
   3  -2   3     2600.62     2554.84     28.65 o 
   4  -2   3     2499.41     2582.35     55.57 o 
   5  -2   3      648.10      692.59     68.90 o 
   6  -2   3      141.20      100.34     20.74 o 
   7  -2   3      627.50      670.26     60.15 o 
   8  -2   3       36.41       21.06      8.91 o 
   9  -2   3      717.58      840.93     44.76 o 
  10  -2   3      591.14      553.90     73.30 o 
  11  -2   3      575.62      648.47     55.95 o 
  12  -2   3        0.01       20.75     21.41 o 
  13  -2   3        0.04      -19.69     20.54 o 
  14  -2   3        9.98       69.11     51.28 o 
 -13  -1   3       42.98       50.34     24.95 o 
 -12  -1   3        0.14       33.03     20.63 o 
 -11  -1   3       22.33       63.45     26.62 o 
 -10  -1   3        1.14      -13.53     20.51 o 
  -9  -1   3      169.57      133.66     55.88 o 
  -8  -1   3       12.32        6.79     16.94 o 
  -7  -1   3       34.66       39.60     17.36 o 
  -6  -1   3     1796.90     2023.04     47.90 o 
  -5  -1   3     1348.92     1319.97     36.62 o 
  -4  -1   3     3433.33     3555.97     65.84 o 
  -3  -1   3     3566.96     3433.40     51.05 o 
  -2  -1   3     1100.48     1098.50     38.91 o 
  -1  -1   3    12728.72    13017.58    326.85 o 
   0  -1   3      850.68      984.64     71.71 o 
   1  -1   3    11736.56    11825.97    102.19 o 
   2  -1   3       29.50        3.82     22.78 o 
   3  -1   3      662.24      552.27     24.69 o 
   4  -1   3     1832.61     1936.89     39.55 o 
   5  -1   3     6571.76     6982.50    143.18 o 
   6  -1   3     2323.77     2386.44     43.86 o 
   7  -1   3      745.22      822.92     34.45 o 
   8  -1   3        2.54       24.76     15.73 o 
   9  -1   3      254.59      172.92     50.41 o 
  10  -1   3      455.12      250.92     27.82 o 
  11  -1   3      165.08       83.54     32.16 o 
  12  -1   3        4.32       21.39     36.29 o 
  13  -1   3       46.00        3.16     21.74 o 
  14  -1   3       43.50       -5.64     22.26 o 
 -13   0   3       17.81       17.57     17.16 o 
 -12   0   3        9.25      125.81     68.45 o 
 -11   0   3      106.03       77.41     33.29 o 
 -10   0   3        3.41        3.44     21.03 o 
  -9   0   3        1.24        0.64     19.95 o 
  -8   0   3     1347.40     1459.32     77.95 o 
  -7   0   3     2714.73     2856.66     80.31 o 
  -6   0   3      930.68      955.84     58.64 o 
  -5   0   3      109.75       65.64     30.09 o 
  -4   0   3      665.48      805.42     49.08 o 
  -3   0   3     1934.79     1860.47     47.58 o 
  -2   0   3       91.71       37.33     16.51 o 
  -1   0   3    11655.87    10774.75    165.31 o 
   0   0   3    11354.77    10752.40    168.73 o 
   1   0   3    26631.89    18834.20    281.38 o 
   2   0   3     6120.21     5862.37     84.84 o 
   3   0   3     9791.46     9947.63    110.94 o 
   5   0   3     2093.66     2359.57     40.74 o 
   6   0   3     1221.62     1208.52     23.40 o 
   7   0   3     1966.81     2111.29     72.21 o 
   8   0   3      129.08       99.26     31.50 o 
   9   0   3     2124.84     2426.31    134.32 o 
  10   0   3       42.43       41.95     25.18 o 
  13   0   3        0.09       31.83     24.00 o 
  14   0   3       41.01       16.79     21.39 o 
 -13   1   3        6.69      -19.33     20.02 o 
 -12   1   3       90.01       68.82     32.51 o 
 -11   1   3       34.57       30.13     16.01 o 
 -10   1   3       34.46       -3.58     21.79 o 
  -9   1   3       18.59       19.24     20.61 o 
  -8   1   3      401.39      494.55    126.85 o 
  -7   1   3     1550.23     1762.61     77.29 o 
  -6   1   3     2592.61     2584.52     78.52 o 
  -5   1   3      475.11      465.41     41.57 o 
  -4   1   3     2089.82     2233.63     66.51 o 
  -3   1   3     2267.68     2034.89     73.89 o 
  -2   1   3     2306.43     2130.59     70.52 o 
  -1   1   3      976.20      872.98     40.81 o 
   0   1   3      101.47       75.76     17.97 o 
   1   1   3     4806.29     4790.73     51.14 o 
   2   1   3     1250.06     1163.22     23.19 o 
   3   1   3    12326.93    12436.91    106.23 o 
   4   1   3    16981.89    17272.64    146.40 o 
   5   1   3     5356.02     5434.92     48.65 o 
   6   1   3     1288.01     1194.71     26.73 o 
   7   1   3      697.12      793.40     38.22 o 
   8   1   3      738.16      909.08     51.90 o 
   9   1   3       41.88       19.28     14.39 o 
  10   1   3       13.45        5.97     10.97 o 
  13   1   3      154.67      164.46     46.76 o 
 -13   2   3        1.25       16.22     21.29 o 
 -12   2   3       32.14       32.80     16.13 o 
 -11   2   3       28.72       16.17     16.55 o 
 -10   2   3      148.40      144.79     68.24 o 
  -9   2   3      359.68      441.12    100.99 o 
  -8   2   3      173.44      197.54     58.59 o 
  -7   2   3        5.37       -3.91     25.23 o 
  -6   2   3      453.27      501.60     51.92 o 
  -5   2   3      194.26      191.15     31.74 o 
  -4   2   3     1372.68     1224.16     50.36 o 
  -3   2   3      774.41      682.89     34.14 o 
  -2   2   3        0.33       22.14     14.08 o 
  -1   2   3      718.60      653.32     22.24 o 
   0   2   3     1962.40     1748.47     34.98 o 
   1   2   3    10535.19    10062.34    112.54 o 
   2   2   3      282.98      145.83      7.85 o 
   3   2   3      868.49      517.23    102.38 o 
   4   2   3        5.10        0.12      6.68 o 
   5   2   3      821.39      793.69     18.98 o 
   6   2   3     4283.01     4617.23     51.84 o 
   7   2   3     4107.46     4936.30     91.36 o 
   8   2   3       16.63       13.53      8.13 o 
   9   2   3      114.28       76.14     17.04 o 
  10   2   3      428.65      395.06     42.48 o 
  11   2   3      145.74       12.54     29.92 o 
  12   2   3        0.43        4.46     17.68 o 
 -12   3   3       82.80       62.74     27.44 o 
 -11   3   3       78.41       65.85     26.10 o 
 -10   3   3      146.04      127.02     62.08 o 
  -9   3   3      152.53      169.55     80.17 o 
  -8   3   3      183.86      147.08     66.09 o 
  -7   3   3      201.72      267.42     90.54 o 
  -6   3   3      896.60      923.18     61.42 o 
  -5   3   3      680.63      748.30     44.96 o 
  -4   3   3      888.06      853.86     53.07 o 
  -3   3   3     1619.68     1428.65     30.59 o 
  -2   3   3     2918.11     2942.85     36.35 o 
  -1   3   3     1353.42     1330.25     35.09 o 
   0   3   3     6835.06     6367.45    138.39 o 
   1   3   3      138.52      116.35     12.99 o 
   2   3   3        2.41       21.26      8.66 o 
   3   3   3       88.10       85.23      5.11 o 
   4   3   3     3056.77     2901.47     44.66 o 
   5   3   3     6608.80     6681.91     68.05 o 
   6   3   3      571.43      534.56     21.25 o 
   7   3   3       26.82       58.94     20.81 o 
   8   3   3     1117.48     1364.10     74.93 o 
   9   3   3      485.08      562.37     47.94 o 
  10   3   3       58.61       49.31     14.47 o 
  11   3   3      575.42      572.53    114.07 o 
  12   3   3      907.40     1272.04    103.01 o 
  13   3   3      576.18      684.83    103.51 o 
  14   3   3        2.22       11.65     15.54 o 
 -12   4   3        5.78       20.11     32.09 o 
 -11   4   3       73.61       20.98     15.42 o 
 -10   4   3       69.39       62.13     34.31 o 
  -9   4   3      184.44      202.98     84.08 o 
  -8   4   3      588.26      687.80    157.43 o 
  -7   4   3       36.99       52.41     20.35 o 
  -6   4   3      246.34      180.91     60.02 o 
  -5   4   3     2799.55     3051.44    134.48 o 
  -4   4   3     5727.62     6006.17     93.54 o 
  -3   4   3      740.72      839.28     16.84 o 
  -2   4   3     1335.53     1421.47     28.49 o 
  -1   4   3      161.99      133.40     23.54 o 
   0   4   3      312.63      294.56     18.10 o 
   1   4   3      358.39      351.36     15.74 o 
   2   4   3     1376.62     1180.00     28.38 o 
   3   4   3     6370.08     6335.61     46.87 o 
   4   4   3     2548.63     2396.85     53.57 o 
   5   4   3      885.59      923.96     36.69 o 
   6   4   3        7.07       -6.88     16.50 o 
   7   4   3      321.64      223.04     90.01 o 
   8   4   3        4.46       26.69     15.49 o 
   9   4   3       15.81       34.18     20.70 o 
  10   4   3       72.33       19.73     19.50 o 
  11   4   3      124.72      135.53     44.54 o 
  12   4   3       77.92       38.95     27.00 o 
  13   4   3      464.24      493.63    100.68 o 
  14   4   3      270.96      244.86     98.49 o 
  15   4   3       30.17       31.03     26.90 o 
 -12   5   3       14.07       -2.33     29.38 o 
 -11   5   3        0.26      -23.53     32.04 o 
 -10   5   3        6.55       23.39     18.32 o 
  -9   5   3       55.25       59.16     27.35 o 
  -8   5   3       23.91       65.52     38.74 o 
  -7   5   3       79.77       35.91     28.55 o 
  -6   5   3      845.99      890.08     89.34 o 
  -5   5   3      777.79      897.93    141.09 o 
  -4   5   3     1538.77     1443.34     82.19 o 
  -3   5   3     1857.82     1711.91     19.35 o 
  -2   5   3     1365.33     1319.45     20.31 o 
  -1   5   3     1680.06     1626.01     67.15 o 
   0   5   3     2460.54     2336.56     42.79 o 
   1   5   3     7701.14     7452.93     71.37 o 
   2   5   3      564.09      454.10     33.08 o 
   3   5   3     1197.63     1221.71     50.84 o 
   4   5   3     2088.07     2105.80     53.21 o 
   5   5   3     3993.68     3971.92    144.49 o 
   6   5   3      617.58      609.96     57.19 o 
   7   5   3     1384.67     1649.35     50.60 o 
   8   5   3       38.82       34.10     14.20 o 
   9   5   3      262.19      296.39     46.50 o 
  10   5   3       23.40       12.76     16.27 o 
  11   5   3      960.74     1068.42    109.69 o 
  12   5   3      614.33      726.96    146.70 o 
  13   5   3       41.57       34.82     24.24 o 
  14   5   3        0.01       18.34     14.38 o 
  15   5   3       60.30       34.45     26.43 o 
 -11   6   3       42.03       47.37     50.25 o 
 -10   6   3       65.63       12.92     18.79 o 
  -9   6   3      229.42      102.23     36.26 o 
  -8   6   3     1030.18     1331.60     85.26 o 
  -7   6   3      563.46      693.29    131.85 o 
  -6   6   3      197.71      179.64     67.34 o 
  -5   6   3       29.44       42.58     18.97 o 
  -4   6   3     1295.66     1373.20     89.64 o 
  -3   6   3      380.46      422.24     50.02 o 
  -2   6   3      673.40      780.13     45.47 o 
  -1   6   3        6.49        2.18      5.71 o 
   0   6   3        4.62        8.20      8.71 o 
   1   6   3       43.38       46.17     13.05 o 
   2   6   3      614.98      536.02     24.42 o 
   3   6   3     3500.40     3249.21    101.89 o 
   4   6   3     6217.85     6059.06     57.43 o 
   5   6   3      374.10      458.29     48.57 o 
   6   6   3       41.84       46.84     16.32 o 
   7   6   3       25.30       37.45     19.62 o 
   8   6   3       31.05       44.37     29.10 o 
   9   6   3       53.14       43.24     30.42 o 
  10   6   3      115.69       59.75     33.10 o 
  11   6   3       27.71       21.50     22.02 o 
  12   6   3        2.19       -7.95     17.33 o 
  13   6   3       28.71       24.19     19.33 o 
  14   6   3       79.53       74.74     36.66 o 
 -10   7   3       14.95       25.34     23.50 o 
  -9   7   3       38.36       36.90     15.84 o 
  -8   7   3       76.32       69.90     22.19 o 
  -7   7   3      196.10      187.71     42.04 o 
  -6   7   3      396.76      413.69     60.40 o 
  -5   7   3      738.17      772.55     63.10 o 
  -4   7   3      399.67      350.19     58.86 o 
  -3   7   3      352.35      349.95     45.21 o 
  -2   7   3      226.18      295.93     53.22 o 
  -1   7   3      401.77      433.71     26.12 o 
   0   7   3       12.09       15.78      8.53 o 
   1   7   3       54.85       43.13     16.33 o 
   2   7   3      244.87      208.46     37.24 o 
   3   7   3      610.20      549.63     32.17 o 
   4   7   3      768.84      805.95     17.94 o 
   5   7   3     4690.28     4797.58     94.87 o 
   6   7   3     2547.39     2675.56     57.77 o 
   7   7   3      220.74      200.32     39.00 o 
   8   7   3      429.79      315.71     44.26 o 
   9   7   3      295.46      322.97     54.75 o 
  10   7   3       67.98       38.62     31.97 o 
  11   7   3       39.31       58.14     41.21 o 
  12   7   3      157.61      112.66     60.69 o 
  13   7   3       17.07       29.54     21.43 o 
  14   7   3        0.05       43.17     27.82 o 
 -10   8   3        0.79       18.98     22.09 o 
  -9   8   3      102.71       56.63     28.52 o 
  -8   8   3      986.14      992.43    106.83 o 
  -7   8   3      802.73      939.60     66.58 o 
  -6   8   3       14.56        0.89     25.00 o 
  -5   8   3       20.43       23.17     21.80 o 
  -4   8   3      117.25       96.86     37.32 o 
  -3   8   3       32.28       15.84     32.07 o 
  -2   8   3        1.09       17.94     22.45 o 
  -1   8   3      501.37      484.33     46.11 o 
   0   8   3      474.29      560.92     51.50 o 
   1   8   3     1197.53     1313.13     31.11 o 
   2   8   3        9.82       25.43     12.08 o 
   3   8   3      394.07      354.11     22.48 o 
   4   8   3      534.67      512.47     22.10 o 
   5   8   3       71.13       63.71     14.40 o 
   6   8   3      726.01      733.90     46.89 o 
   7   8   3       69.44       71.77     44.66 o 
   8   8   3       61.75       69.25     37.68 o 
   9   8   3       10.65       25.94     19.85 o 
  10   8   3       37.78       -2.00     21.95 o 
  11   8   3       85.37       75.43     40.44 o 
  12   8   3        2.32        6.41     18.96 o 
  13   8   3        0.56       24.07     20.54 o 
  14   8   3        4.86       19.95     20.18 o 
  -9   9   3       71.09       39.76     32.88 o 
  -8   9   3        7.69       27.95     23.90 o 
  -7   9   3      442.32      525.47    105.77 o 
  -6   9   3      362.27      470.44    125.55 o 
  -5   9   3       28.85       33.93     34.21 o 
  -4   9   3       24.90       14.86     19.51 o 
  -3   9   3      155.42       78.36     40.40 o 
  -2   9   3       86.73      110.11     38.36 o 
  -1   9   3      790.23      775.70     59.19 o 
   0   9   3       60.76       35.59     17.92 o 
   1   9   3      473.52      487.57     34.49 o 
   2   9   3       58.23       67.57     25.75 o 
   3   9   3      472.57      404.59     29.51 o 
   4   9   3      843.90      893.65     50.28 o 
   5   9   3      580.42      563.47     74.06 o 
   6   9   3      239.04      199.90     54.23 o 
   7   9   3       16.04        0.00     28.79 o 
   8   9   3       67.05       31.43     23.84 o 
   9   9   3        6.27       70.99     34.42 o 
  10   9   3       18.70       -1.06     27.78 o 
  11   9   3       54.68       34.90     30.32 o 
  12   9   3       63.52       37.54     24.24 o 
  13   9   3      159.27      166.72     56.21 o 
  14   9   3        9.97       18.84     21.27 o 
  -8  10   3      112.98       56.21     26.70 o 
  -7  10   3       89.58       29.85     25.45 o 
  -6  10   3       80.91       59.01     22.40 o 
  -5  10   3      575.45      815.25    177.60 o 
  -4  10   3      153.93      152.32     43.60 o 
  -3  10   3       11.52       55.68     19.79 o 
  -2  10   3       50.50        3.53     20.48 o 
  -1  10   3      295.56      163.18     59.68 o 
   0  10   3     1605.27     1700.53     69.05 o 
   1  10   3     1142.10     1208.63     57.00 o 
   2  10   3        4.48       43.65     21.34 o 
   3  10   3      725.39      710.59    114.38 o 
   4  10   3       22.05       29.51     23.54 o 
   5  10   3      600.09      584.89     79.60 o 
   6  10   3      840.89      891.96     60.76 o 
   7  10   3      347.86      368.20     67.86 o 
   8  10   3        8.25       16.43     32.21 o 
   9  10   3       36.51        6.74     30.65 o 
  10  10   3       52.88       39.00     29.66 o 
  11  10   3        1.47      -22.28     22.28 o 
  12  10   3       40.98      -20.49     20.49 o 
  13  10   3      106.85       94.64     36.03 o 
  -7  11   3      102.04       90.23     33.31 o 
  -6  11   3       31.82       41.45     22.37 o 
  -5  11   3       95.39       59.28     26.50 o 
  -4  11   3      224.67      201.17     82.69 o 
  -3  11   3      628.95      762.85     84.08 o 
  -2  11   3      131.57       58.76     31.71 o 
  -1  11   3       12.87       24.36     24.94 o 
   0  11   3       60.03       55.79     47.27 o 
   1  11   3      824.20      838.45     58.99 o 
   2  11   3      540.60      502.71     37.56 o 
   3  11   3      306.63      218.59     55.94 o 
   4  11   3     1004.05      855.04     68.12 o 
   5  11   3      249.81      321.04     77.88 o 
   6  11   3        5.39       22.61     32.73 o 
   7  11   3       73.67      144.70     67.62 o 
   8  11   3      148.88      166.44     62.58 o 
   9  11   3       28.24      -27.07     27.07 o 
  10  11   3       11.71       81.86     80.80 o 
  11  11   3      343.96      480.29     79.88 o 
  12  11   3      205.63       89.69     58.59 o 
  13  11   3       46.68       46.68     22.73 o 
  -6  12   3      107.75       53.03     29.24 o 
  -5  12   3      128.97       61.50     28.82 o 
  -4  12   3       23.30       21.28     19.71 o 
  -3  12   3        0.26        9.90     25.02 o 
  -2  12   3       41.24       33.20     22.89 o 
  -1  12   3      106.17       90.15     34.87 o 
   0  12   3       95.84       71.19     21.35 o 
   1  12   3        8.77       28.20     21.07 o 
   2  12   3      712.80      789.10    104.38 o 
   3  12   3      545.31      605.63     54.14 o 
   4  12   3      148.55      275.37     89.81 o 
   5  12   3       26.77       30.75     33.03 o 
   6  12   3      243.54      324.98    100.21 o 
   7  12   3       34.60       47.51     45.18 o 
   8  12   3      114.48      102.00     40.04 o 
   9  12   3      152.65      135.95     55.43 o 
  10  12   3        0.67        0.02     28.27 o 
  11  12   3        0.44       18.08     28.08 o 
  12  12   3       41.05       66.61     46.14 o 
  -5  13   3       34.95       19.66     36.26 o 
  -4  13   3      106.91       75.10     31.40 o 
  -3  13   3       55.89       61.83     36.71 o 
  -2  13   3        5.88       30.67     32.35 o 
  -1  13   3      179.29      177.58     43.44 o 
   0  13   3      860.24      967.65     74.48 o 
   1  13   3      853.04      953.85     58.75 o 
   2  13   3       52.13       29.92     24.97 o 
   3  13   3      346.58      385.60     72.38 o 
   4  13   3     1319.07     1599.14    240.05 o 
   5  13   3      873.81     1057.34    101.93 o 
   6  13   3      160.84       87.00     48.50 o 
   7  13   3       35.83       33.93     44.75 o 
   8  13   3      103.81      107.38     61.35 o 
   9  13   3      118.74      100.40     53.45 o 
  10  13   3       12.24       20.35     35.32 o 
  11  13   3      160.22      124.63     62.62 o 
  -3  14   3        0.02      -13.36     19.88 o 
  -2  14   3       55.51      101.24     34.94 o 
  -1  14   3      429.03      340.56    171.96 o 
   0  14   3       78.22       59.76     37.73 o 
   1  14   3       99.12       60.61     31.00 o 
   2  14   3      656.64      599.03     73.59 o 
   3  14   3      595.21      652.95     93.53 o 
   4  14   3       24.59       82.29     54.09 o 
   5  14   3       11.52       38.74     34.21 o 
   6  14   3        0.26       -4.76     35.86 o 
   7  14   3       39.44       44.44     54.91 o 
   8  14   3       13.70       53.26     60.29 o 
   9  14   3       45.23       14.74     31.45 o 
  10  14   3      182.62      116.31     53.31 o 
  -1  15   3       15.56       16.94     40.85 o 
   0  15   3      198.26      131.25     39.50 o 
   1  15   3      102.39       44.02     33.88 o 
   2  15   3        7.83       -4.17     35.84 o 
   3  15   3      302.53      225.86     69.86 o 
   4  15   3      615.84      776.57     72.27 o 
   5  15   3       98.43       32.77     48.85 o 
   6  15   3        8.24       11.74     36.88 o 
   7  15   3       72.66       12.90     38.01 o 
   8  15   3      306.96      278.65     73.40 o 
  -3 -15   4        7.28        7.17     13.32 o 
  -2 -15   4      210.58      112.88     53.66 o 
  -1 -15   4      224.13      170.00     39.63 o 
  -7 -14   4       13.56       41.19     30.37 o 
  -6 -14   4      177.99      213.97     62.39 o 
  -5 -14   4      135.75      122.09     50.10 o 
  -4 -14   4       10.65        6.78     17.32 o 
  -3 -14   4      382.98      363.70     69.48 o 
  -2 -14   4      500.40      567.97    106.24 o 
  -1 -14   4       99.79       71.20     28.96 o 
   0 -14   4       47.11       77.12     28.44 o 
   1 -14   4      245.84      218.41     88.26 o 
   2 -14   4      171.25       99.87     39.70 o 
  -9 -13   4       11.84       11.55     37.21 o 
  -8 -13   4        5.10       16.95     27.66 o 
  -7 -13   4        1.12       36.52     43.86 o 
  -6 -13   4        1.98       27.00     40.41 o 
  -5 -13   4      266.33      231.81     34.27 o 
  -4 -13   4      922.30     1055.19     79.86 o 
  -3 -13   4      344.62      370.65     47.04 o 
  -2 -13   4      121.54       90.32     29.73 o 
  -1 -13   4      245.76      240.82     45.31 o 
   0 -13   4        9.61       15.96     18.43 o 
   1 -13   4       17.80       11.80     16.74 o 
   2 -13   4      185.50       95.01     52.12 o 
   3 -13   4       15.36       59.94     31.31 o 
   4 -13   4        0.49       97.52     66.84 o 
   5 -13   4       47.37      -10.89     44.94 o 
 -10 -12   4      135.97       78.33     59.11 o 
  -9 -12   4       47.94       49.73     35.18 o 
  -8 -12   4       44.53       84.55     54.30 o 
  -7 -12   4      144.87      184.38     45.15 o 
  -6 -12   4      386.69      455.13     45.78 o 
  -5 -12   4      174.98      186.24     49.46 o 
  -4 -12   4      222.27      215.70     61.31 o 
  -3 -12   4     1988.10     2235.56    128.54 o 
  -2 -12   4     1452.01     1678.21     66.65 o 
  -1 -12   4      727.99      762.23     61.13 o 
   0 -12   4        1.98       -2.89     21.10 o 
   1 -12   4       15.39       32.94     21.13 o 
   2 -12   4      141.25      124.66     38.90 o 
   3 -12   4      444.80      413.03     45.77 o 
   4 -12   4        1.88       10.85     36.07 o 
   5 -12   4      357.82      312.25     68.80 o 
   6 -12   4      318.63      557.46    131.40 o 
 -11 -11   4        9.34       31.83     20.07 o 
 -10 -11   4        6.54       10.85     30.77 o 
  -9 -11   4       23.42       44.07     46.68 o 
  -8 -11   4      167.44      147.29     70.38 o 
  -7 -11   4      192.25      203.38     54.27 o 
  -6 -11   4        3.62       18.03     17.80 o 
  -5 -11   4      678.96      717.43     40.33 o 
  -4 -11   4      643.96      733.72     42.54 o 
  -3 -11   4      230.08      219.59     52.77 o 
  -2 -11   4       16.87       11.54     23.26 o 
  -1 -11   4      115.04      156.41     57.53 o 
   0 -11   4       27.33       27.80     24.94 o 
   1 -11   4       33.79       48.56     26.47 o 
   2 -11   4       66.80       17.78     23.35 o 
   3 -11   4      172.83      139.94     53.31 o 
   4 -11   4      230.15      156.53     44.69 o 
   5 -11   4        4.02        8.65     35.37 o 
   6 -11   4       44.89       36.78     38.86 o 
   7 -11   4      110.96       82.69     60.48 o 
 -11 -10   4        0.48        7.24     22.33 o 
 -10 -10   4        0.80        6.55     29.99 o 
  -9 -10   4       10.65        7.62     25.02 o 
  -8 -10   4        4.34       14.39     21.02 o 
  -7 -10   4      107.40      148.94     42.13 o 
  -6 -10   4      101.96       82.03     31.15 o 
  -5 -10   4      122.04       81.71     28.35 o 
  -4 -10   4      576.49      585.78     55.74 o 
  -3 -10   4     1334.27     1281.56     64.93 o 
  -2 -10   4      676.91      672.87     45.66 o 
  -1 -10   4      341.48      328.07     32.11 o 
   0 -10   4      457.75      410.44     37.89 o 
   1 -10   4       73.41       33.25     25.35 o 
   2 -10   4       50.89       24.06     23.90 o 
   3 -10   4      151.22      115.49     32.29 o 
   4 -10   4       74.91       63.38     26.33 o 
   5 -10   4      548.50      539.22     48.72 o 
   6 -10   4      520.75      697.98     98.65 o 
   7 -10   4       20.49       -0.28     37.70 o 
   8 -10   4       19.85       29.90     37.73 o 
 -12  -9   4       39.35       30.27     31.67 o 
 -11  -9   4       48.51       61.66     52.60 o 
 -10  -9   4       89.74       54.44     32.59 o 
  -9  -9   4      173.85      140.01     41.40 o 
  -8  -9   4      183.82      202.97     41.45 o 
  -7  -9   4      582.74      547.80     75.71 o 
  -6  -9   4      176.40      150.68     40.79 o 
  -5  -9   4       37.01       34.69     19.34 o 
  -4  -9   4       15.69       35.33     22.41 o 
  -3  -9   4      193.71      230.85     40.35 o 
  -2  -9   4      987.91     1017.38     94.40 o 
  -1  -9   4      399.08      415.42     43.17 o 
   0  -9   4      147.38      143.38     36.52 o 
   1  -9   4      807.73      939.53     54.35 o 
   2  -9   4        1.77       11.65     18.63 o 
   3  -9   4     1709.83     1768.91     56.76 o 
   4  -9   4      523.01      585.41     68.02 o 
   5  -9   4       39.44       35.81     21.85 o 
   6  -9   4      180.21      110.82     44.30 o 
   7  -9   4       98.55       85.24     49.61 o 
   8  -9   4       70.26       87.59     59.16 o 
   9  -9   4      166.64       75.45     43.17 o 
 -12  -8   4        7.10       24.10     22.00 o 
 -11  -8   4       19.78        7.85     21.01 o 
 -10  -8   4        2.61       17.94     15.51 o 
  -9  -8   4        0.04       29.87     19.21 o 
  -8  -8   4        0.57       -5.01     12.63 o 
  -7  -8   4       16.40        6.65     15.29 o 
  -6  -8   4      784.37      802.16     48.53 o 
  -5  -8   4       19.62        5.51     18.90 o 
  -4  -8   4      330.72      350.50     48.24 o 
  -3  -8   4     1582.55     1594.63     61.45 o 
  -2  -8   4      366.83      338.32     38.97 o 
  -1  -8   4        2.02       15.64     15.04 o 
   0  -8   4       20.25       11.55     19.98 o 
   1  -8   4      196.05      245.68     41.86 o 
   2  -8   4      109.58       62.29     26.39 o 
   3  -8   4     1097.30     1111.16     48.31 o 
   4  -8   4     2835.18     3332.94     80.55 o 
   5  -8   4     1491.68     1631.69     67.58 o 
   6  -8   4       14.72       27.19     16.50 o 
   7  -8   4       60.01      122.91     61.99 o 
   8  -8   4      201.13       79.67     82.59 o 
   9  -8   4        0.48      -11.69     34.71 o 
  10  -8   4       73.52      114.52     51.40 o 
 -13  -7   4       12.39       27.89     37.68 o 
 -12  -7   4       47.13       47.60     32.23 o 
 -11  -7   4      170.79      119.82     33.81 o 
 -10  -7   4      101.87       52.22     17.79 o 
  -9  -7   4      128.45       96.66     34.98 o 
  -8  -7   4       72.41       21.45     13.95 o 
  -7  -7   4      165.90      143.91     42.41 o 
  -6  -7   4       44.03       45.72     23.84 o 
  -5  -7   4      112.57       66.24     23.83 o 
  -4  -7   4      150.51      185.92     33.85 o 
  -3  -7   4      152.45      132.39     29.31 o 
  -2  -7   4        1.39       22.92     17.01 o 
  -1  -7   4      357.33      296.03     27.23 o 
   0  -7   4      351.16      360.02     29.48 o 
   1  -7   4      168.05      159.85     38.29 o 
   2  -7   4      179.32      171.46     57.94 o 
   3  -7   4       54.66       34.74     25.01 o 
   4  -7   4      159.69      164.95     39.78 o 
   5  -7   4     1500.03     1663.48     44.29 o 
   6  -7   4      955.53     1150.59     44.65 o 
   7  -7   4      368.27      398.42     52.31 o 
   8  -7   4        9.45        0.83     29.90 o 
  10  -7   4       61.91       83.33     66.37 o 
  11  -7   4        0.38        9.01     37.61 o 
 -13  -6   4        1.55      -14.50     34.28 o 
 -12  -6   4       68.77       85.24     52.01 o 
 -11  -6   4      314.57      306.97     57.11 o 
 -10  -6   4      145.23      131.51     37.64 o 
  -9  -6   4      214.98      237.33     47.34 o 
  -8  -6   4      685.25      708.45     44.53 o 
  -7  -6   4       20.91       24.73     17.50 o 
  -6  -6   4      153.17      135.92     44.93 o 
  -5  -6   4        3.86       11.46     14.18 o 
  -4  -6   4     1048.97     1006.22     44.17 o 
  -3  -6   4     1706.64     1693.17     57.38 o 
  -2  -6   4      157.00       86.07     41.33 o 
  -1  -6   4      335.66      378.31     36.45 o 
   0  -6   4      502.24      422.41     31.27 o 
   1  -6   4      141.71       96.05     46.87 o 
   2  -6   4     1602.92     1548.60     52.07 o 
   3  -6   4     1440.51     1588.31     41.11 o 
   4  -6   4     1076.28     1095.66     43.48 o 
   5  -6   4      947.83     1038.87     32.01 o 
   6  -6   4      165.75      143.77     24.12 o 
   7  -6   4      109.25       67.80     23.39 o 
   8  -6   4      863.50     1138.07    101.98 o 
   9  -6   4      216.71       65.34     36.03 o 
  10  -6   4       38.99       62.29     41.05 o 
  11  -6   4      113.71       70.50     51.05 o 
 -13  -5   4       25.19      -13.91     28.81 o 
 -12  -5   4       49.83       22.57     14.31 o 
 -11  -5   4       25.78        6.90     21.44 o 
 -10  -5   4       12.48       19.18     15.13 o 
  -9  -5   4        0.66        0.43     16.08 o 
  -8  -5   4       55.43       95.68     33.03 o 
  -7  -5   4        6.17       24.89     13.76 o 
  -6  -5   4      120.06       75.75     23.69 o 
  -5  -5   4     2867.50     2936.04     64.11 o 
  -4  -5   4     4329.72     4492.34     83.26 o 
  -3  -5   4      305.69      306.03     28.32 o 
  -2  -5   4       12.68        2.19     15.49 o 
  -1  -5   4      279.62      265.36     23.25 o 
   0  -5   4      233.87      256.99     34.56 o 
   1  -5   4      758.80      813.02     25.38 o 
   2  -5   4       57.84       61.93     21.49 o 
   3  -5   4      468.45      471.62     47.76 o 
   4  -5   4      103.14       92.69     27.30 o 
   5  -5   4     1212.53     1308.31     28.47 o 
   6  -5   4     2158.45     2441.68     74.19 o 
   7  -5   4      224.71      200.14     33.43 o 
   8  -5   4       42.05       19.36     13.83 o 
   9  -5   4      147.87       44.07     31.26 o 
  10  -5   4      198.83      108.72     53.33 o 
  11  -5   4       69.38       33.15     26.31 o 
  12  -5   4       60.48       29.00     46.02 o 
 -13  -4   4       89.50       90.94     54.45 o 
 -12  -4   4        0.10        8.97     17.17 o 
 -11  -4   4      187.64      123.03     38.55 o 
 -10  -4   4      516.54      575.86     51.65 o 
  -9  -4   4       77.18       56.55     21.04 o 
  -8  -4   4       81.14       36.46     20.71 o 
  -7  -4   4       23.19       17.77     15.90 o 
  -6  -4   4     1450.29     1504.82     48.16 o 
  -5  -4   4      275.44      273.40     39.30 o 
  -4  -4   4     2722.81     2595.42     51.28 o 
  -3  -4   4     9878.13    10505.91    249.75 o 
  -2  -4   4     5724.55     5794.73     70.24 o 
  -1  -4   4     2079.48     1951.95     44.91 o 
   0  -4   4      533.34      521.37     27.92 o 
   1  -4   4      867.63      877.48     37.37 o 
   2  -4   4      484.17      474.47     20.89 o 
   3  -4   4      720.17      739.66     36.49 o 
   4  -4   4     1929.86     2027.09     33.60 o 
   5  -4   4      972.85     1015.16     40.72 o 
   6  -4   4       17.23       18.50     12.12 o 
   7  -4   4      132.41      124.36     26.04 o 
   8  -4   4       85.44       59.06     15.89 o 
   9  -4   4      120.23       98.00     34.42 o 
  10  -4   4      143.66       46.33     33.34 o 
  12  -4   4      499.00      723.97    142.93 o 
  13  -4   4       13.05       19.73     32.30 o 
 -13  -3   4       12.17       45.62     32.33 o 
 -12  -3   4       94.97       54.32     25.09 o 
 -11  -3   4       53.29        9.48     25.11 o 
 -10  -3   4       10.30       22.32     19.45 o 
  -9  -3   4      229.03      186.16     33.05 o 
  -8  -3   4     1238.43     1260.85     50.48 o 
  -7  -3   4      503.26      487.87     38.15 o 
  -6  -3   4      222.31      256.25     30.75 o 
  -5  -3   4     1552.17     1535.43     30.77 o 
  -4  -3   4     2545.72     2565.01     50.08 o 
  -3  -3   4     1986.59     1983.90     48.48 o 
  -2  -3   4      392.92      328.75     19.80 o 
  -1  -3   4     1343.00     1296.70     34.94 o 
   0  -3   4     1251.18     1325.30     32.27 o 
   1  -3   4     2040.97     1920.02     96.65 o 
   2  -3   4        3.23       -2.79      5.21 o 
   3  -3   4     3232.72     3356.29     83.44 o 
   4  -3   4     3555.43     3929.40     45.44 o 
   5  -3   4      779.68      763.62     20.47 o 
   6  -3   4      228.14      213.88     17.46 o 
   7  -3   4        2.38       11.71      7.67 o 
   8  -3   4       89.92       76.29     18.62 o 
   9  -3   4       13.91       10.97     10.49 o 
  10  -3   4       49.10       33.93     34.09 o 
  11  -3   4       77.65       38.10     26.41 o 
  13  -3   4      169.64       58.69     25.94 o 
 -13  -2   4       80.14       76.18     31.34 o 
 -12  -2   4       21.81       26.62     20.49 o 
 -11  -2   4       45.76       79.20     37.63 o 
 -10  -2   4        0.66       12.38     23.72 o 
  -9  -2   4      196.16      247.30     39.15 o 
  -8  -2   4        2.53       31.16     16.99 o 
  -7  -2   4     1055.60     1068.24     57.99 o 
  -6  -2   4     1039.94     1010.19     46.54 o 
  -5  -2   4     1937.58     2027.96     40.95 o 
  -4  -2   4       22.46       26.81     12.05 o 
  -3  -2   4     3558.23     3402.05     48.81 o 
  -2  -2   4    15544.96    15844.73    222.14 o 
  -1  -2   4     5947.58     6107.66     71.76 o 
   0  -2   4      895.11      892.32     33.04 o 
   1  -2   4     1178.70     1029.39     43.51 o 
   2  -2   4      594.08      565.12     21.49 o 
   3  -2   4        4.99        0.23      2.13 o 
   4  -2   4     2653.43     2788.53     34.51 o 
   5  -2   4     4276.97     4624.89     70.03 o 
   6  -2   4     2811.60     3017.75     54.52 o 
   7  -2   4      435.65      361.04     58.21 o 
   8  -2   4        8.46       12.21     41.43 o 
   9  -2   4      113.17       70.65     22.45 o 
  10  -2   4        1.70       -4.98      8.42 o 
  11  -2   4       71.37       19.38     23.30 o 
  12  -2   4       27.65       48.92     31.48 o 
  13  -2   4       49.31       59.79     35.20 o 
  14  -2   4       10.32       19.40     21.83 o 
 -13  -1   4       47.46       64.11     24.50 o 
 -12  -1   4      145.58       62.53     24.43 o 
 -10  -1   4        3.08      -14.92     21.67 o 
  -9  -1   4     1310.03     1575.85     66.87 o 
  -8  -1   4     3449.94     3850.01    147.81 o 
  -7  -1   4     1077.19     1161.23     58.37 o 
  -6  -1   4       70.36       61.34     22.46 o 
  -5  -1   4     3369.91     3326.49     54.29 o 
  -4  -1   4      316.22      251.53     22.83 o 
  -3  -1   4     1060.76     1058.41     30.41 o 
  -2  -1   4     2120.70     2069.37     55.89 o 
  -1  -1   4      267.83      212.43     31.22 o 
   0  -1   4     1636.60     1492.13     41.62 o 
   1  -1   4     1753.04     1680.44     43.20 o 
   2  -1   4       40.70       22.87     22.09 o 
   3  -1   4     1770.91     1636.48     42.50 o 
   4  -1   4     7218.61     8198.53     83.08 o 
   5  -1   4      387.33      425.61     25.08 o 
   6  -1   4      296.61      215.00     46.83 o 
   7  -1   4       46.63       35.20     13.02 o 
   8  -1   4        2.52        9.73      8.51 o 
   9  -1   4       56.33       45.21     15.41 o 
  10  -1   4        0.14       -2.51      9.81 o 
  11  -1   4        1.01        4.43      9.90 o 
  12  -1   4       30.12        7.12     24.73 o 
  13  -1   4       22.24       28.36     29.43 o 
  14  -1   4       19.79       21.48     32.89 o 
 -13   0   4        1.23      -12.14     21.13 o 
 -11   0   4        0.08       23.81     33.46 o 
 -10   0   4       98.96      102.23     35.86 o 
  -9   0   4        0.15        5.92     27.26 o 
  -8   0   4       42.73       73.05     39.92 o 
  -7   0   4     2267.27     2531.00     84.62 o 
  -6   0   4     2470.40     2551.91     72.22 o 
  -5   0   4      572.62      607.87     51.59 o 
  -4   0   4     1230.98     1145.95     42.25 o 
  -3   0   4      438.98      431.95     33.25 o 
  -2   0   4       82.61       66.99     22.80 o 
  -1   0   4      625.96      560.01     33.36 o 
   0   0   4      119.61       39.49     20.94 o 
   1   0   4     3844.52     3574.50     68.02 o 
   2   0   4     6365.76     6359.25     59.85 o 
   3   0   4     1083.55     1012.92     33.72 o 
   4   0   4    11572.82    11499.46    115.06 o 
   5   0   4     5066.39     5483.32     72.05 o 
   6   0   4     1106.47     1103.32     36.90 o 
   7   0   4      196.66      116.93     25.86 o 
   8   0   4       51.40       31.04     15.05 o 
   9   0   4       86.14       84.06     23.96 o 
  10   0   4       76.23       63.46     15.56 o 
  11   0   4       13.51       10.59     10.63 o 
  12   0   4      127.15       77.10     33.20 o 
  13   0   4       94.40       62.60     22.30 o 
 -13   1   4       10.53       41.45     27.42 o 
 -12   1   4       76.28       52.86     23.22 o 
 -11   1   4       41.76       81.65     76.68 o 
 -10   1   4       54.41       80.57     50.69 o 
  -9   1   4      180.48      265.44     80.19 o 
  -8   1   4     2430.82     2917.19    119.66 o 
  -7   1   4      789.00      726.47    100.75 o 
  -6   1   4      662.06      674.38     51.42 o 
  -5   1   4     2477.97     2588.65     80.83 o 
  -4   1   4     1347.01     1256.43     37.44 o 
  -3   1   4      876.74      859.64     37.68 o 
  -2   1   4      479.86      501.91    102.00 o 
  -1   1   4     1771.07     1751.86     61.82 o 
   0   1   4     2433.53     2277.37    447.49 o 
   1   1   4    20335.96    18708.82    274.80 o 
   2   1   4     3369.08     3520.87     35.19 o 
   3   1   4      121.04       94.00     24.54 o 
   4   1   4      129.04      182.86     37.68 o 
   5   1   4     1555.61     1627.42     34.94 o 
   6   1   4     3992.26     4442.60     51.14 o 
   7   1   4     1169.58     1212.50     26.92 o 
   8   1   4       24.31       35.78     11.30 o 
   9   1   4      633.88      654.99     56.22 o 
  10   1   4       69.55       29.65      9.21 o 
  11   1   4       53.31       34.80     16.19 o 
  12   1   4       40.24       14.03     16.34 o 
  13   1   4       18.21        7.33     13.13 o 
 -12   2   4      164.18      158.61     84.06 o 
 -11   2   4       15.28       30.89     15.16 o 
 -10   2   4       50.50       22.78     28.41 o 
  -9   2   4       57.73       40.22     23.34 o 
  -8   2   4      608.03      692.92     61.44 o 
  -7   2   4     1523.68     1841.38     86.63 o 
  -6   2   4       55.84       32.00     39.38 o 
  -5   2   4      699.46      690.39     50.08 o 
  -4   2   4     3038.34     3139.81     73.87 o 
  -3   2   4     1714.93     1705.76     59.23 o 
  -2   2   4        5.72       -7.95     15.42 o 
  -1   2   4     1136.72     1022.66     42.65 o 
   0   2   4      147.88      121.63     27.53 o 
   1   2   4     8478.03     7969.56    102.75 o 
   2   2   4       13.08       -3.49      6.86 o 
   3   2   4     2025.91     1974.71     38.82 o 
   4   2   4     5435.13     5504.00    106.31 o 
   5   2   4     3485.87     3488.49     37.49 o 
   7   2   4     1711.79     1746.43     28.08 o 
   8   2   4      812.24      848.16     28.53 o 
   9   2   4      134.80      105.46     22.60 o 
  10   2   4       23.99       22.86     17.94 o 
  11   2   4      349.04      196.10     36.39 o 
  12   2   4      568.82      825.48    111.97 o 
 -11   3   4       66.80       68.14     36.69 o 
 -10   3   4       80.31       80.26     28.03 o 
  -9   3   4      193.09      224.91     93.16 o 
  -8   3   4      295.91      203.29     37.80 o 
  -7   3   4       29.15       23.30     34.28 o 
  -6   3   4     2029.75     2029.82     79.18 o 
  -5   3   4     1468.34     1555.05     63.78 o 
  -4   3   4       29.47       36.73     21.22 o 
  -3   3   4      976.05      909.29     41.05 o 
  -2   3   4       30.58       32.59     12.24 o 
  -1   3   4     4576.39     4472.73     52.14 o 
   0   3   4      206.46      180.23     13.34 o 
   1   3   4      146.81      132.66     12.00 o 
   2   3   4     4946.51     4835.98     58.04 o 
   3   3   4     1953.75     1989.50     32.42 o 
   4   3   4      249.73      123.67     24.80 o 
   5   3   4     1574.59     1550.89     23.08 o 
   6   3   4     1220.01     1236.83     22.47 o 
   7   3   4      393.13      305.65     66.41 o 
   8   3   4      445.58      313.58     68.31 o 
   9   3   4      927.70     1058.09     40.33 o 
  10   3   4      397.18      366.53     60.23 o 
  11   3   4      113.59       74.36     21.33 o 
  12   3   4      365.10      390.34    121.00 o 
  13   3   4      419.95      434.83     91.58 o 
 -12   4   4        2.49       22.54     27.78 o 
 -11   4   4        0.87       11.67     17.71 o 
 -10   4   4       62.59       42.94     29.99 o 
  -9   4   4       23.28       -8.77     26.17 o 
  -8   4   4      216.62      197.82     88.23 o 
  -7   4   4      278.13      242.27     88.72 o 
  -6   4   4       59.86       45.28     14.33 o 
  -5   4   4      954.42     1063.23     25.40 o 
  -4   4   4     4204.78     4463.28     77.04 o 
  -3   4   4     2932.69     2989.62     52.64 o 
  -2   4   4      238.06      234.56     16.92 o 
  -1   4   4      312.89      321.12     18.13 o 
   0   4   4     4755.83     4505.25     52.10 o 
   1   4   4     3521.12     3348.48     37.36 o 
   2   4   4       14.42       11.58      6.65 o 
   3   4   4     2481.73     2395.41     38.02 o 
   4   4   4     9585.69     9547.64    215.66 o 
   5   4   4     3364.27     3570.83     61.81 o 
   6   4   4       83.71       60.77     20.09 o 
   7   4   4      575.02      593.05     56.67 o 
   8   4   4        0.08       24.13     17.65 o 
   9   4   4        5.59        6.40     14.55 o 
  10   4   4       14.94       19.01      8.88 o 
  11   4   4      462.88      699.67     73.85 o 
  12   4   4     1056.74     1469.65    147.46 o 
  13   4   4       82.37       67.53     28.67 o 
  14   4   4      108.42       94.67     52.67 o 
 -11   5   4       94.58       40.55     35.89 o 
 -10   5   4      358.06      297.67    132.01 o 
  -9   5   4      491.30      483.19    201.97 o 
  -8   5   4      154.87      179.10     61.94 o 
  -7   5   4      418.50      320.17    113.98 o 
  -6   5   4       56.25       69.58     45.13 o 
  -5   5   4      519.24      513.72     95.89 o 
  -4   5   4       12.32        9.12      6.16 o 
  -3   5   4        3.27       25.98     15.40 o 
  -2   5   4       81.83       59.79     24.83 o 
  -1   5   4      984.59      948.59     24.62 o 
   0   5   4      719.74      762.61     26.55 o 
   1   5   4     2072.46     1999.64     42.84 o 
   2   5   4     7585.64     7437.77     67.74 o 
   3   5   4     7079.13     7106.66     66.11 o 
   4   5   4      176.04      204.18     33.20 o 
   5   5   4     1705.24     1851.58     41.21 o 
   6   5   4       12.25        9.55     20.68 o 
   7   5   4      335.97      469.24     60.92 o 
   8   5   4      106.02       79.19     22.27 o 
   9   5   4      129.42      141.79     54.76 o 
  10   5   4      172.19      166.10     32.60 o 
  11   5   4        1.16       30.61     19.97 o 
  12   5   4      305.21      290.53    105.21 o 
  13   5   4      512.02      633.38    120.46 o 
  14   5   4       28.14      -10.92     14.97 o 
 -11   6   4       59.16       62.58     44.26 o 
 -10   6   4        2.59       20.68     22.52 o 
  -9   6   4       63.48       75.80     31.95 o 
  -8   6   4      329.55      304.96    135.81 o 
  -7   6   4      541.54      444.47    157.12 o 
  -6   6   4        1.46       -9.22     28.98 o 
  -5   6   4        5.09       69.11     33.68 o 
  -4   6   4       61.21       -2.11     23.61 o 
  -3   6   4       49.39       32.86     20.58 o 
  -2   6   4       45.02       25.65      9.60 o 
  -1   6   4     2803.56     2882.24     49.40 o 
   0   6   4     1844.02     1839.84     28.33 o 
   1   6   4     1285.44     1324.06     29.04 o 
   2   6   4      402.20      356.09     27.24 o 
   3   6   4     9180.03     9701.79    184.82 o 
   4   6   4     7047.89     7410.49    102.99 o 
   5   6   4     2720.56     2811.54     66.93 o 
   6   6   4      327.15      318.92     39.04 o 
   7   6   4       72.15       88.13     32.44 o 
   8   6   4     1190.66     1406.17     50.68 o 
   9   6   4      403.10      388.27     39.36 o 
  10   6   4        0.66        7.86     15.70 o 
  11   6   4     1025.77     1208.10    144.49 o 
  12   6   4      588.89      744.43     91.44 o 
  13   6   4       19.29      -16.83     16.83 o 
  14   6   4       41.53       33.20     21.97 o 
 -10   7   4      328.71      487.00    185.58 o 
  -9   7   4      660.20      684.26    245.97 o 
  -8   7   4      563.48      689.04     86.52 o 
  -7   7   4       88.65       32.81     26.55 o 
  -6   7   4       43.85       47.36     26.94 o 
  -5   7   4       11.35       -0.76     20.64 o 
  -4   7   4        1.06       38.91     31.08 o 
  -3   7   4      332.85      288.16    103.78 o 
  -2   7   4     3160.91     3248.17     54.67 o 
  -1   7   4     2505.88     2599.08     45.34 o 
   0   7   4      172.77      176.62     25.12 o 
   1   7   4     1579.58     1477.06     33.43 o 
   2   7   4     2728.80     2741.91     56.19 o 
   3   7   4       72.18       63.65     14.51 o 
   4   7   4      375.43      357.64     23.10 o 
   5   7   4        5.09        7.68     24.40 o 
   6   7   4      106.81      136.95     38.57 o 
   7   7   4      818.14      845.39     61.94 o 
   8   7   4      521.05      512.67     75.58 o 
   9   7   4     1750.74     1969.31     63.25 o 
  10   7   4     1018.16     1266.26     50.62 o 
  11   7   4       15.41       37.77     30.23 o 
  12   7   4       12.94       20.21     17.31 o 
  13   7   4      113.99      159.32     66.42 o 
  14   7   4        3.99      -12.54     19.92 o 
  -9   8   4        0.04        9.23     21.23 o 
  -8   8   4      137.85      115.40     39.05 o 
  -7   8   4      495.37      578.69    125.05 o 
  -6   8   4      357.82      221.46    101.62 o 
  -5   8   4       27.79       -0.91     22.88 o 
  -4   8   4      522.32      460.98     62.38 o 
  -3   8   4       84.51       51.44     21.64 o 
  -2   8   4       71.17       60.65     25.86 o 
  -1   8   4      667.38      630.39     52.89 o 
   0   8   4     1600.41     1620.63     37.59 o 
   1   8   4      136.24      161.38     28.96 o 
   2   8   4      100.68       95.35     23.24 o 
   3   8   4     3098.64     3398.23     51.65 o 
   4   8   4     2151.80     2317.87     39.63 o 
   5   8   4       61.05       40.81      9.67 o 
   6   8   4      131.46      123.95     42.47 o 
   7   8   4       21.37       40.51     37.28 o 
   8   8   4      172.00      186.18     59.41 o 
   9   8   4        5.24       14.64     16.32 o 
  10   8   4       29.94       11.27     21.69 o 
  11   8   4      291.55      248.16    105.65 o 
  12   8   4      474.11      504.22    111.93 o 
  13   8   4      104.72       79.91     48.43 o 
  14   8   4        0.33       26.22     22.40 o 
  -9   9   4       73.61       44.29     38.62 o 
  -8   9   4      144.86      109.79     44.11 o 
  -7   9   4       92.71       69.98     30.96 o 
  -6   9   4       71.05       34.14     22.40 o 
  -5   9   4      154.26      153.71     57.29 o 
  -4   9   4      810.27      932.17     59.27 o 
  -3   9   4      271.22      193.46     50.51 o 
  -2   9   4       50.40       24.79     22.92 o 
  -1   9   4     1564.68     1731.61     71.48 o 
   0   9   4     1481.91     1598.96     63.66 o 
   1   9   4      229.42      141.20     29.81 o 
   2   9   4      190.98      132.13     45.65 o 
   3   9   4      221.78      201.82     29.93 o 
   4   9   4        4.37       25.60     17.65 o 
   5   9   4       29.07       32.35     24.63 o 
   6   9   4       17.45       31.04     25.74 o 
   7   9   4      602.01      678.91     42.88 o 
   8   9   4       36.32       60.78     31.50 o 
   9   9   4      616.82      660.12     87.10 o 
  10   9   4      210.78      227.10     73.68 o 
  11   9   4        7.38       16.15     23.91 o 
  12   9   4       81.85      114.75     52.37 o 
  13   9   4      117.09      122.28     60.81 o 
  14   9   4        0.24       10.92     15.21 o 
  -8  10   4        0.41       40.29     21.77 o 
  -7  10   4        9.25       -7.12     31.64 o 
  -6  10   4        1.36        8.70     29.57 o 
  -5  10   4      105.94       70.48     26.84 o 
  -4  10   4        4.44        0.47     16.59 o 
  -3  10   4        5.93        0.89     22.77 o 
  -2  10   4        3.30        0.88     20.71 o 
  -1  10   4       58.61       41.90     22.68 o 
   0  10   4      435.21      362.89     53.77 o 
   1  10   4      427.18      372.18     73.14 o 
   2  10   4       73.71       67.71     26.87 o 
   3  10   4       72.29       38.89     18.23 o 
   4  10   4      135.71      112.12     50.62 o 
   5  10   4       11.43        4.43     28.22 o 
   6  10   4        0.31      -31.59     31.59 o 
   7  10   4       25.42        0.66     26.50 o 
   8  10   4       14.31       27.35     26.76 o 
   9  10   4      208.35      275.37    106.90 o 
  10  10   4      189.03      235.52    101.08 o 
  11  10   4      269.50      386.82     59.35 o 
  12  10   4       81.78       91.58     48.52 o 
  13  10   4        0.00      -20.89     20.89 o 
  -7  11   4        0.04        0.76     19.16 o 
  -6  11   4        2.52       16.66     24.71 o 
  -5  11   4       78.05       67.67     22.69 o 
  -4  11   4        6.87       15.52     15.68 o 
  -3  11   4       51.83       36.83     22.89 o 
  -2  11   4       77.11       42.26     23.34 o 
  -1  11   4        1.27       33.60     33.48 o 
   0  11   4       73.66       26.41     24.00 o 
   1  11   4      249.81      159.04     47.56 o 
   2  11   4       46.37       43.47     21.32 o 
   3  11   4       60.34       45.87     20.44 o 
   4  11   4        1.64        2.49     10.70 o 
   5  11   4       72.14       65.83     33.93 o 
   6  11   4       97.24      100.58     54.96 o 
   7  11   4        5.29       20.68     32.00 o 
   8  11   4      121.10      102.90     51.00 o 
   9  11   4       36.97       48.29     43.90 o 
  10  11   4       23.27       56.19     38.17 o 
  11  11   4      125.16       99.85     49.91 o 
  12  11   4      161.56      173.54     42.94 o 
  13  11   4       73.45       87.03     56.89 o 
  -6  12   4       17.94       30.56     33.20 o 
  -5  12   4      472.21      741.20     75.45 o 
  -4  12   4      147.71       76.63     54.23 o 
  -3  12   4       40.43       51.26     44.80 o 
  -2  12   4        0.05       24.93     20.91 o 
  -1  12   4        5.68       38.80     26.45 o 
   0  12   4       54.30       51.07     40.40 o 
   1  12   4      191.32      172.07     33.15 o 
   2  12   4       59.72       39.12     24.59 o 
   3  12   4      607.60      636.69     72.59 o 
   4  12   4      253.07      289.52     96.03 o 
   5  12   4       74.27      175.35     58.38 o 
   6  12   4      211.05      196.64     71.72 o 
   7  12   4       70.52       58.38     40.25 o 
   8  12   4        0.56       25.16     26.74 o 
   9  12   4       14.93       26.15     25.35 o 
  10  12   4       70.92      145.64     69.08 o 
  11  12   4       55.23       69.51     50.15 o 
  12  12   4        6.30       -8.70     25.68 o 
  -4  13   4        7.97       31.65     49.67 o 
  -3  13   4        3.81       46.89     34.91 o 
  -2  13   4        0.74       -1.57     21.83 o 
  -1  13   4       25.89       65.70     28.94 o 
   0  13   4        2.28       -3.35     17.14 o 
   1  13   4      387.57      408.24     48.48 o 
   2  13   4      599.18      713.52    103.43 o 
   3  13   4      122.91      171.41     72.10 o 
   4  13   4        0.48       -1.51     28.01 o 
   5  13   4        5.26       27.80     32.51 o 
   6  13   4        0.39        4.08     25.89 o 
   7  13   4        1.25       23.72     27.75 o 
   8  13   4        1.00        7.78     27.78 o 
   9  13   4       67.39       61.30     57.63 o 
  10  13   4      101.75      294.16     66.47 o 
  11  13   4        2.67      -26.71     31.45 o 
  -3  14   4       23.73       21.13     29.07 o 
  -2  14   4       24.13      101.98    113.88 o 
  -1  14   4       47.68       31.77     21.88 o 
   0  14   4      198.33      179.46     90.62 o 
   1  14   4       40.50       69.16     33.60 o 
   2  14   4       88.35       48.01     38.06 o 
   3  14   4      969.88     1298.50    131.68 o 
   4  14   4      915.94     1144.65    111.10 o 
   5  14   4      310.32      229.77     67.41 o 
   6  14   4       20.84       17.07     37.37 o 
   7  14   4       48.17       97.28     65.05 o 
   8  14   4      145.51      217.30     68.38 o 
   9  14   4        5.51       -3.18     28.51 o 
  10  14   4      110.62      183.20     60.95 o 
   0  15   4        4.61       39.35     48.70 o 
   1  15   4       49.99       58.80     54.51 o 
   2  15   4       99.98       49.23     41.12 o 
   3  15   4       47.39       90.14     54.02 o 
   4  15   4        3.25       18.98     34.92 o 
   5  15   4       21.75        5.61     37.65 o 
   6  15   4        1.63       24.05     38.83 o 
   7  15   4        2.66       25.11     35.84 o 
   8  15   4       54.92       81.84     54.84 o 
  -6 -14   5       76.08       63.43     43.29 o 
  -5 -14   5       45.09       48.88     39.14 o 
  -4 -14   5       39.35       72.43     30.10 o 
  -3 -14   5       48.91       59.19     30.62 o 
  -2 -14   5       77.84       90.22     29.99 o 
  -1 -14   5       42.75       31.11     32.37 o 
   0 -14   5        0.38       35.58     33.06 o 
   1 -14   5        6.06       30.43     25.58 o 
   2 -14   5       78.80       62.41     60.22 o 
  -8 -13   5        3.14       17.85     16.43 o 
  -7 -13   5        0.34        0.85     30.63 o 
  -6 -13   5        2.08       -2.84     15.29 o 
  -5 -13   5        1.16        8.20     15.23 o 
  -4 -13   5      363.25      435.77     65.61 o 
  -3 -13   5     1239.59     1582.03     83.57 o 
  -2 -13   5      493.72      472.22    105.02 o 
  -1 -13   5       12.94       -4.67     12.56 o 
   0 -13   5       13.13       23.19     13.53 o 
   1 -13   5       54.59       25.28     25.18 o 
   2 -13   5       97.23       42.06     37.23 o 
   3 -13   5        6.44       39.63     56.82 o 
   4 -13   5       35.30       95.26     78.35 o 
  -9 -12   5        2.83       -4.41     20.47 o 
  -8 -12   5       20.61        7.52     26.43 o 
  -7 -12   5        0.04       46.52     36.07 o 
  -6 -12   5      136.49       76.42     23.96 o 
  -5 -12   5      634.34      662.78     51.97 o 
  -4 -12   5      391.66      446.32     44.89 o 
  -3 -12   5        0.34       10.94     18.23 o 
  -2 -12   5      240.76      213.61     58.18 o 
  -1 -12   5      113.36       82.94     63.97 o 
   0 -12   5       32.97       27.60     24.76 o 
   1 -12   5       75.92       55.21     22.75 o 
   2 -12   5        5.60       36.97     19.08 o 
   3 -12   5        0.38       36.71     42.25 o 
   4 -12   5       91.64       71.21     68.02 o 
   5 -12   5       79.34       49.04     58.71 o 
   6 -12   5      220.85      281.57     81.75 o 
 -10 -11   5        0.09       20.89     24.07 o 
  -9 -11   5        2.84       24.57     25.70 o 
  -8 -11   5        5.76        2.26     14.14 o 
  -7 -11   5       48.30       51.87     33.14 o 
  -6 -11   5      238.91      233.41     63.88 o 
  -5 -11   5        6.15       38.48     22.16 o 
  -4 -11   5      895.39     1022.22     50.40 o 
  -3 -11   5     1607.91     1733.90     54.29 o 
  -2 -11   5     1408.67     1482.33     46.57 o 
  -1 -11   5      289.60      279.25     70.61 o 
   0 -11   5      106.58      121.43     35.26 o 
   1 -11   5        1.16       22.35     23.03 o 
   2 -11   5       29.79       53.12     23.67 o 
   3 -11   5       34.71       40.59     26.00 o 
   4 -11   5      524.89      656.53     98.46 o 
   5 -11   5      506.61      601.67     95.87 o 
   6 -11   5       89.13      154.44     68.64 o 
   7 -11   5        2.89       20.87     60.83 o 
 -11 -10   5       82.48      102.68     43.05 o 
 -10 -10   5       18.25       -5.42     21.95 o 
  -9 -10   5      131.88       52.32     28.67 o 
  -8 -10   5      592.17      594.65     59.49 o 
  -7 -10   5      429.87      467.20     60.07 o 
  -6 -10   5      305.06      348.24     62.94 o 
  -5 -10   5      808.64      824.80     39.68 o 
  -4 -10   5      397.43      454.29     50.15 o 
  -3 -10   5       56.01       46.66     26.71 o 
  -2 -10   5      707.32      686.16     63.19 o 
  -1 -10   5      973.18      921.23     52.53 o 
   0 -10   5       53.92       78.35     26.42 o 
   1 -10   5      146.85      155.88     37.82 o 
   2 -10   5      130.87      137.68     35.44 o 
   3 -10   5      213.57      158.37     29.52 o 
   4 -10   5       79.76       92.19     33.14 o 
   5 -10   5        8.65       21.97     36.29 o 
   6 -10   5       88.94       38.50     37.47 o 
   7 -10   5       11.67        8.61     38.34 o 
   8 -10   5        4.17       17.59     36.50 o 
 -11  -9   5        2.19       11.15     40.58 o 
 -10  -9   5        0.06      -21.13     27.73 o 
  -9  -9   5       30.80       16.83     17.27 o 
  -8  -9   5      268.46      294.94     63.43 o 
  -7  -9   5      594.25      727.84     66.47 o 
  -6  -9   5      148.91      174.21     42.03 o 
  -5  -9   5       23.48        5.89     16.84 o 
  -4  -9   5        4.48        8.02     17.34 o 
  -3  -9   5      176.14      202.35     28.34 o 
  -2  -9   5      687.56      669.56     51.95 o 
  -1  -9   5       39.59       18.22     21.52 o 
   0  -9   5      283.73      282.14     42.52 o 
   1  -9   5      836.88      854.44     46.37 o 
   2  -9   5        0.04       -4.40     13.79 o 
   3  -9   5      686.01      805.10    138.27 o 
   4  -9   5     1082.12     1185.73     54.53 o 
   5  -9   5     1902.11     2343.51    103.86 o 
   6  -9   5      332.14      343.84     73.19 o 
   7  -9   5        1.75       30.30     33.10 o 
   8  -9   5        2.81       -2.71     40.41 o 
   9  -9   5       16.93       75.45     59.94 o 
 -12  -8   5        0.60      -11.06     29.94 o 
 -11  -8   5        4.83      -16.53     32.21 o 
 -10  -8   5      129.40       90.47     30.74 o 
  -9  -8   5      859.58     1031.17     77.85 o 
  -8  -8   5      537.40      599.69     40.10 o 
  -7  -8   5      107.43       77.09     24.13 o 
  -6  -8   5      209.64      222.05     36.06 o 
  -5  -8   5      894.34      750.44     86.83 o 
  -4  -8   5      235.65      247.89     43.58 o 
  -3  -8   5      207.29      244.08     39.28 o 
  -2  -8   5      151.93      107.91     41.42 o 
  -1  -8   5      226.69      176.49     49.30 o 
   0  -8   5      917.97      906.02     59.49 o 
   1  -8   5      201.10      283.94     62.25 o 
   2  -8   5      100.85      101.76     36.87 o 
   3  -8   5      312.45      314.58     36.96 o 
   4  -8   5        1.43        3.59     14.54 o 
   5  -8   5      758.92      880.20     45.08 o 
   6  -8   5      521.94      612.35     95.68 o 
   7  -8   5      117.88      167.15     75.36 o 
   8  -8   5       85.70       50.48     33.98 o 
   9  -8   5       27.38       18.70     34.40 o 
  10  -8   5        0.02       47.18     35.06 o 
 -12  -7   5       93.39       61.37     53.31 o 
 -11  -7   5       25.01       27.01     17.81 o 
 -10  -7   5        0.56        0.80     11.06 o 
  -9  -7   5       22.51       28.61     14.95 o 
  -8  -7   5     1068.10     1066.19     50.70 o 
  -7  -7   5      954.71     1015.26     53.37 o 
  -6  -7   5       73.38       56.99     22.57 o 
  -5  -7   5      592.52      560.76     38.28 o 
  -4  -7   5     2728.77     2749.09     87.69 o 
  -3  -7   5      373.31      414.67     38.74 o 
  -2  -7   5       28.82       42.35     26.27 o 
  -1  -7   5     1020.57     1066.10     45.91 o 
   0  -7   5       96.29       83.79     24.10 o 
   1  -7   5      890.78      911.80     37.89 o 
   2  -7   5       70.01       34.20     19.96 o 
   3  -7   5      791.51      830.98     42.43 o 
   4  -7   5     1515.51     1642.32     68.81 o 
   5  -7   5      465.35      393.06     36.06 o 
   6  -7   5      117.37       87.73     37.28 o 
   7  -7   5      569.08      648.54     72.43 o 
   8  -7   5      117.56       74.65     37.63 o 
   9  -7   5        3.55      -27.11     31.85 o 
  10  -7   5        3.23       78.23     66.89 o 
  11  -7   5       29.32      104.57     71.84 o 
 -12  -6   5       84.88       58.23     19.58 o 
 -11  -6   5      136.97      128.82     35.88 o 
 -10  -6   5        0.12        2.49     23.18 o 
  -9  -6   5       93.30       45.06     18.85 o 
  -8  -6   5       27.53       23.62     26.30 o 
  -7  -6   5       39.26       47.70     24.34 o 
  -6  -6   5      328.88      296.18     38.74 o 
  -5  -6   5     1869.67     1859.02     72.14 o 
  -4  -6   5      172.94      111.81     40.44 o 
  -3  -6   5      478.46      477.24     30.98 o 
  -2  -6   5      276.38      279.23     26.10 o 
  -1  -6   5      919.29      879.85     45.93 o 
   0  -6   5     1373.36     1442.25     54.82 o 
   1  -6   5       14.95       17.78     11.75 o 
   2  -6   5      160.95      163.99     35.03 o 
   3  -6   5       79.21       92.09     27.20 o 
   4  -6   5      495.87      489.27     48.92 o 
   5  -6   5     3065.31     3390.62     57.67 o 
   6  -6   5      413.18      481.28     51.83 o 
   7  -6   5        0.74       13.86     33.81 o 
   8  -6   5      114.18       66.70     39.14 o 
   9  -6   5      418.23      533.24     73.99 o 
  10  -6   5       63.41       35.67     39.05 o 
  11  -6   5       22.77       17.00     29.00 o 
  12  -6   5       91.35       45.51     29.10 o 
 -13  -5   5        3.44        2.07     32.49 o 
 -12  -5   5       21.92       54.13     20.09 o 
 -11  -5   5        0.76       12.20     11.21 o 
 -10  -5   5       30.64       15.43     19.26 o 
  -9  -5   5       77.40       65.82     56.74 o 
  -8  -5   5      222.23      228.48     34.39 o 
  -7  -5   5       39.45       49.88     22.54 o 
  -6  -5   5      863.07      891.78     63.63 o 
  -5  -5   5     2312.99     2335.93     61.54 o 
  -4  -5   5     6606.47     6957.25    137.17 o 
  -3  -5   5     1577.59     1548.05     37.61 o 
  -2  -5   5      687.83      703.46     97.21 o 
  -1  -5   5      214.18      185.47     21.83 o 
   0  -5   5      224.01      204.95     38.03 o 
   1  -5   5      760.43      761.29     34.37 o 
   2  -5   5       48.12       59.46     16.89 o 
   3  -5   5     2813.48     2915.61     57.96 o 
   4  -5   5     1470.31     1496.86     39.11 o 
   5  -5   5      151.89      111.56     29.62 o 
   6  -5   5      277.46      295.73     19.23 o 
   7  -5   5      945.24     1021.30     69.55 o 
   8  -5   5      453.41      525.44     82.50 o 
   9  -5   5      105.26      157.95     52.60 o 
  11  -5   5      321.72      400.33     67.36 o 
  12  -5   5      136.06       93.04     56.85 o 
 -13  -4   5        2.81       47.01     20.28 o 
 -12  -4   5        0.40       -6.69     26.31 o 
 -11  -4   5       22.97       18.66     13.21 o 
 -10  -4   5      166.59      131.64     35.42 o 
  -9  -4   5       38.63       24.24     17.24 o 
  -8  -4   5       24.94       12.14     16.41 o 
  -7  -4   5       20.12       24.48     16.17 o 
  -6  -4   5      394.55      376.96     40.05 o 
  -5  -4   5      402.13      408.52     41.86 o 
  -4  -4   5      405.08      414.93     37.28 o 
  -3  -4   5      225.62      200.92     28.23 o 
  -2  -4   5        9.17       18.53      9.76 o 
  -1  -4   5     1026.48     1045.82     33.78 o 
   0  -4   5      335.01      374.16     24.81 o 
   1  -4   5     1061.65      977.49     44.68 o 
   2  -4   5     1858.25     1700.96     66.82 o 
   3  -4   5      273.39      326.01     21.04 o 
   4  -4   5       78.72       60.77     18.54 o 
   5  -4   5     1079.17     1108.52     31.69 o 
   6  -4   5      616.98      738.64     21.56 o 
   7  -4   5      296.58      196.74     51.00 o 
   8  -4   5      460.16      369.29     30.18 o 
   9  -4   5       46.19       39.38     28.20 o 
  10  -4   5       33.64       51.54     51.87 o 
  11  -4   5      232.64      173.87     61.40 o 
  12  -4   5      426.81      643.52    128.55 o 
  13  -4   5      219.37      148.33     46.38 o 
 -13  -3   5       77.44       72.03     40.91 o 
 -12  -3   5        0.46        0.21     29.57 o 
 -11  -3   5       11.63       21.18     17.90 o 
 -10  -3   5        2.32       20.70     31.05 o 
  -9  -3   5        4.83       -2.23     28.54 o 
  -8  -3   5      194.72      163.57     45.67 o 
  -7  -3   5      172.71      155.24     43.41 o 
  -6  -3   5      212.54      240.37     47.32 o 
  -5  -3   5      957.61     1085.40     41.04 o 
  -4  -3   5     2531.74     2522.26     75.05 o 
  -3  -3   5     2469.93     2309.54     68.49 o 
  -2  -3   5     1088.80     1101.58     32.80 o 
  -1  -3   5     1610.12     1535.92     40.44 o 
   0  -3   5     3631.87     3719.20     55.83 o 
   1  -3   5      144.62      108.42     30.59 o 
   2  -3   5     1940.30     2012.72     40.38 o 
   3  -3   5     5290.35     5878.56    128.43 o 
   4  -3   5     8656.91     9765.66    127.55 o 
   5  -3   5     1832.36     1966.94     38.94 o 
   6  -3   5       70.75       55.32     18.00 o 
   7  -3   5      160.14      163.33     27.76 o 
   8  -3   5       34.74       41.78     25.34 o 
   9  -3   5        7.79        6.72      4.67 o 
  10  -3   5      151.34      144.23     47.56 o 
  11  -3   5      318.38      289.47     47.91 o 
  13  -3   5        1.17       -6.08     24.40 o 
 -13  -2   5       62.63       86.93     47.86 o 
 -12  -2   5      298.80      475.45    100.58 o 
 -11  -2   5       94.39       44.09     36.92 o 
 -10  -2   5      429.89      508.42     54.49 o 
  -9  -2   5     1249.05     1540.38     76.71 o 
  -8  -2   5      831.16      999.95     45.46 o 
  -7  -2   5        6.03        5.51     20.83 o 
  -6  -2   5      660.56      637.63     46.03 o 
  -5  -2   5      405.61      425.31     39.57 o 
  -4  -2   5      232.56      199.64     27.53 o 
  -3  -2   5       98.87      118.34     24.52 o 
  -2  -2   5      213.37      185.74     37.31 o 
  -1  -2   5     3180.04     3297.58     62.60 o 
   0  -2   5      241.23      230.53     27.30 o 
   1  -2   5     4006.35     4083.84     72.11 o 
   3  -2   5      628.49      605.16     48.10 o 
   4  -2   5        1.46       24.01     13.83 o 
   5  -2   5      484.21      473.89     15.13 o 
   6  -2   5      239.77      197.74     12.72 o 
   7  -2   5       62.55       31.63     12.03 o 
   8  -2   5        0.07       27.89     13.39 o 
   9  -2   5     1492.08     1656.91     52.59 o 
  10  -2   5       49.23       29.10     12.90 o 
  11  -2   5       20.29       12.24     24.92 o 
  12  -2   5      180.98      107.78     42.68 o 
  13  -2   5      138.22      145.10     41.80 o 
  14  -2   5        1.08        0.12     19.36 o 
 -13  -1   5       22.25       11.81     19.88 o 
 -12  -1   5        1.34       27.42     30.70 o 
 -11  -1   5       11.59       36.03     22.97 o 
 -10  -1   5       27.94      -24.90     24.90 o 
  -9  -1   5      265.13      325.57     57.60 o 
  -8  -1   5      968.96     1008.53    122.28 o 
  -7  -1   5     1490.45     1615.03     77.95 o 
  -6  -1   5      813.05      897.03     38.36 o 
  -5  -1   5       33.74       32.29     21.73 o 
  -4  -1   5      312.85      257.63     25.85 o 
  -3  -1   5      393.89      442.76     22.09 o 
  -2  -1   5       97.32      134.15     31.35 o 
  -1  -1   5     4986.59     5085.09     66.04 o 
   0  -1   5      946.47      977.98     29.85 o 
   1  -1   5       52.20       21.36     19.95 o 
   2  -1   5     1665.81     1638.46     46.26 o 
   3  -1   5     5347.32     5456.59     65.28 o 
   4  -1   5     4608.32     4809.14     84.40 o 
   5  -1   5     1921.62     1943.30    109.71 o 
   6  -1   5       25.92       37.53      9.13 o 
   7  -1   5      998.12     1021.55     56.56 o 
   8  -1   5       23.18       11.34     13.65 o 
   9  -1   5      644.93      514.87     52.60 o 
  10  -1   5      201.37      134.49     27.50 o 
  11  -1   5      346.43      350.32     86.56 o 
  12  -1   5      120.27      103.04     46.61 o 
  13  -1   5       52.38       57.60     37.37 o 
 -13   0   5       27.77       36.17     24.90 o 
 -12   0   5       10.89        3.54     21.13 o 
 -11   0   5       41.70      673.20     73.02 o 
 -10   0   5      353.20      464.91     65.19 o 
  -9   0   5      486.59      594.88     72.03 o 
  -8   0   5      870.08     1089.59     66.00 o 
  -7   0   5        7.72       30.98     27.54 o 
  -6   0   5       79.96       63.78     33.69 o 
  -5   0   5     2313.84     2414.33     76.28 o 
  -4   0   5     3295.58     3149.12     72.34 o 
  -3   0   5     2002.63     2122.41     67.86 o 
  -2   0   5     1402.56     1315.29     46.83 o 
  -1   0   5      492.65      460.34     29.97 o 
   0   0   5     2952.27     2962.76     63.40 o 
   1   0   5      323.16      329.74     36.24 o 
   2   0   5     2070.71     1933.45     37.87 o 
   3   0   5      584.33      589.98     13.62 o 
   4   0   5       47.90       44.74      9.95 o 
   5   0   5      585.81      615.71     19.19 o 
   6   0   5        2.62        4.22      3.54 o 
   7   0   5        3.11       17.04      6.71 o 
   8   0   5        0.53        3.00     12.95 o 
   9   0   5      471.15      372.40     46.44 o 
  10   0   5      875.76     1002.11     38.47 o 
  11   0   5        4.03       37.45     20.07 o 
  12   0   5       29.22       29.00     15.08 o 
  13   0   5       49.62       33.01     21.50 o 
 -12   1   5        1.08       17.99     15.63 o 
 -11   1   5       16.30       28.06     21.57 o 
 -10   1   5      142.16      116.52     52.65 o 
  -9   1   5       14.77      -10.82     25.21 o 
  -8   1   5      377.19      367.47     49.00 o 
  -7   1   5     1160.31     1348.77     77.24 o 
  -6   1   5      448.09      377.91     50.81 o 
  -5   1   5     1157.40     1188.13     58.43 o 
  -4   1   5      521.08      522.61     41.47 o 
  -3   1   5        9.28       69.20     29.83 o 
  -2   1   5       70.94       67.91     31.15 o 
  -1   1   5      795.33      693.10     27.61 o 
   0   1   5     2175.25     2008.18     69.27 o 
   1   1   5    18457.97    17932.29    265.94 o 
   2   1   5     1421.26     1426.08     29.99 o 
   3   1   5     6191.39     6394.09     71.33 o 
   4   1   5     2351.87     2407.93     37.46 o 
   5   1   5      455.47      453.64     21.30 o 
   6   1   5       95.77       70.62     16.66 o 
   7   1   5      287.96      271.97     30.81 o 
   8   1   5       99.46       70.87     12.45 o 
   9   1   5      122.80      122.27     23.12 o 
  10   1   5      435.23      466.90    107.26 o 
  11   1   5      400.42      338.39     66.03 o 
  12   1   5      228.81      168.39     42.49 o 
 -11   2   5      124.70       53.31     33.50 o 
 -10   2   5      121.32       72.67     41.80 o 
  -9   2   5      584.16      693.22     66.70 o 
  -8   2   5      613.60      726.89     92.24 o 
  -7   2   5      254.50      322.76     50.03 o 
  -6   2   5     1268.41     1473.78     66.58 o 
  -5   2   5      274.01      286.22     80.94 o 
  -4   2   5      522.81      544.40     48.10 o 
  -3   2   5      286.72      258.23     36.52 o 
  -2   2   5       12.41        2.74     15.84 o 
  -1   2   5     2683.33     2366.92     68.12 o 
   0   2   5      419.54      348.66     19.61 o 
   1   2   5      423.29      334.11     14.85 o 
   2   2   5     2553.45     2349.06     45.42 o 
   3   2   5        4.52       -4.08      6.77 o 
   4   2   5       69.90       49.64     13.13 o 
   5   2   5      264.13      241.48     67.58 o 
   6   2   5     1336.75     1569.51     23.98 o 
   7   2   5      205.96      187.03     40.20 o 
   8   2   5      432.26      386.02     40.08 o 
   9   2   5      142.07      146.77     24.60 o 
  10   2   5       14.15       -1.57      6.95 o 
  11   2   5      107.28       41.00     37.26 o 
  12   2   5      335.35      619.85     41.99 o 
 -12   3   5        1.62       10.37     34.66 o 
 -11   3   5      110.50       64.60     35.37 o 
 -10   3   5      282.19      278.88    116.48 o 
  -9   3   5        0.93       26.90     25.82 o 
  -8   3   5       85.29       86.51     44.63 o 
  -7   3   5       42.85       24.80     42.16 o 
  -6   3   5      337.17      427.54     73.00 o 
  -5   3   5     1887.33     2030.43     72.17 o 
  -4   3   5     3216.55     3624.39    102.64 o 
  -3   3   5      609.63      619.16     47.42 o 
  -2   3   5      660.70      743.60     32.31 o 
  -1   3   5     1928.23     1854.26     40.22 o 
   0   3   5     2996.11     2846.16     44.15 o 
   1   3   5      113.08       66.05     20.08 o 
   2   3   5       17.14       -2.38      7.23 o 
   3   3   5     1803.50     1639.31     28.54 o 
   4   3   5      327.67      273.96     12.92 o 
   5   3   5      146.95      116.42     18.09 o 
   6   3   5      192.48      199.47     43.73 o 
   7   3   5      245.57      130.89     48.51 o 
   8   3   5       27.92       23.89     15.81 o 
   9   3   5      158.67      155.74     26.49 o 
  10   3   5      279.31      157.05     27.12 o 
  11   3   5       48.49       39.43     13.12 o 
  12   3   5       66.54       50.28     19.94 o 
 -11   4   5        0.09       10.75     37.91 o 
 -10   4   5      372.16      358.84    105.75 o 
  -9   4   5      292.83      259.43    110.04 o 
  -8   4   5        0.70       57.51     48.19 o 
  -7   4   5       50.72       59.46     36.64 o 
  -6   4   5       26.29       28.04     13.14 o 
  -5   4   5       46.01       20.37     13.01 o 
  -4   4   5      865.39      825.13     26.82 o 
  -3   4   5      341.23      305.24     38.93 o 
  -2   4   5      449.72      448.71     24.23 o 
  -1   4   5      398.46      329.57     23.03 o 
   0   4   5     3146.58     3321.19     36.87 o 
   1   4   5     3818.49     3948.01     75.12 o 
   2   4   5     2069.67     2061.56     37.50 o 
   3   4   5      931.83      877.17     17.85 o 
   4   4   5     2045.35     2111.98     43.06 o 
   5   4   5      421.71      329.57     38.07 o 
   6   4   5        2.66        0.98      2.76 o 
   7   4   5      357.68      340.88     51.73 o 
   8   4   5       27.43       11.01      9.35 o 
   9   4   5      201.32      140.25     24.06 o 
  10   4   5       60.68       35.71     13.01 o 
  11   4   5       84.02       44.96     16.05 o 
  13   4   5      263.90      190.82     86.11 o 
 -11   5   5      113.52       50.60     45.39 o 
 -10   5   5        1.62       41.99     35.27 o 
  -9   5   5      109.63      100.04     51.00 o 
  -8   5   5      288.47      292.56    139.39 o 
  -7   5   5       91.37       57.20     21.46 o 
  -6   5   5      108.67      154.04     59.98 o 
  -5   5   5     1365.85     1614.54     38.86 o 
  -4   5   5      538.35      531.32     25.11 o 
  -3   5   5       18.45       33.49     15.77 o 
  -2   5   5        0.28       13.55      7.91 o 
  -1   5   5      699.28      698.22     24.75 o 
   0   5   5     1123.62     1011.61     24.70 o 
   1   5   5       86.63       97.32     20.55 o 
   2   5   5     1297.12     1229.96     24.19 o 
   4   5   5     9710.54     9689.98     98.24 o 
   5   5   5      174.94      188.25     45.38 o 
   6   5   5        5.94       31.52     13.97 o 
   7   5   5       16.08       21.26     17.10 o 
   8   5   5       88.80      168.80     29.77 o 
   9   5   5        0.40       25.28     12.51 o 
  10   5   5      887.61     1074.77     94.29 o 
  11   5   5      627.70      855.89     56.40 o 
  12   5   5       40.11       30.84     17.75 o 
  13   5   5       77.65       49.87     29.14 o 
 -10   6   5      486.43      415.16    181.88 o 
  -9   6   5      676.00      606.43    170.16 o 
  -8   6   5        0.10       -4.79     26.90 o 
  -7   6   5      137.81      130.22     61.66 o 
  -6   6   5       63.93       58.12     32.35 o 
  -5   6   5        3.93       20.80     12.95 o 
  -4   6   5      460.69      411.29     47.33 o 
  -3   6   5      270.70      254.88     48.19 o 
  -2   6   5     2002.47     1966.02     40.51 o 
  -1   6   5       22.48       10.72     10.42 o 
   0   6   5      534.68      469.31     34.62 o 
   1   6   5     3563.19     3772.46     57.39 o 
   2   6   5      680.02      611.26     28.01 o 
   3   6   5        0.77        7.80     15.14 o 
   4   6   5     4603.92     4714.38     67.33 o 
   5   6   5      495.36      514.50     44.33 o 
   6   6   5       98.13      102.72     25.80 o 
   7   6   5      201.99      235.46     41.30 o 
   8   6   5        7.80       25.22     15.50 o 
   9   6   5      565.93      405.79    172.77 o 
  10   6   5      826.55      921.03     82.35 o 
  11   6   5       17.39       46.51     40.61 o 
  12   6   5      241.73      343.72     71.43 o 
  13   6   5      308.17      235.59     80.90 o 
  14   6   5        2.85       29.31     17.16 o 
 -10   7   5       15.51       17.02     23.21 o 
  -9   7   5      306.94      390.86     82.30 o 
  -8   7   5      561.54      674.82     74.13 o 
  -7   7   5      163.39      100.26     34.98 o 
  -6   7   5        9.49       22.67     22.17 o 
  -5   7   5       15.93       12.35     18.65 o 
  -4   7   5      378.54      270.70     57.66 o 
  -3   7   5       13.24       -6.64      8.15 o 
  -2   7   5      119.96       75.75     18.50 o 
  -1   7   5     2238.02     2378.13     45.82 o 
   0   7   5     2898.80     3002.38     51.33 o 
   1   7   5      105.54       88.51     16.53 o 
   2   7   5     1694.58     1620.42     31.51 o 
   3   7   5     2878.49     3023.99     53.46 o 
   4   7   5     2908.33     3302.84     51.26 o 
   5   7   5     1343.29     1442.54     58.45 o 
   6   7   5       21.67       15.27     16.21 o 
   7   7   5        1.01        1.48     19.95 o 
   8   7   5      236.94      302.84     42.65 o 
   9   7   5      138.99      124.80     31.25 o 
  10   7   5     1661.89     2304.11    151.74 o 
  11   7   5      959.53     1329.92     51.76 o 
  12   7   5      394.06      428.06     84.57 o 
  13   7   5       35.11       46.57     19.88 o 
  14   7   5        2.08        5.21     17.09 o 
  -9   8   5      136.04      119.01     33.74 o 
  -8   8   5       18.32       13.70     21.11 o 
  -7   8   5      111.23       56.43     19.67 o 
  -6   8   5        5.23       28.87     16.33 o 
  -5   8   5      168.71      110.68     40.47 o 
  -4   8   5      784.85      871.06     70.28 o 
  -3   8   5      848.68      846.00     57.94 o 
  -2   8   5     4589.74     5079.99     82.06 o 
  -1   8   5     2219.91     2237.60     57.02 o 
   0   8   5      329.50      288.93     37.73 o 
   1   8   5     1678.38     1715.98     51.06 o 
   2   8   5      631.83      620.75     31.26 o 
   3   8   5        0.15       33.59     10.82 o 
   4   8   5      248.71      253.54     31.65 o 
   5   8   5       12.79        7.52      7.36 o 
   6   8   5      403.52      388.28     76.65 o 
   7   8   5      249.41      243.13     42.54 o 
   8   8   5     1218.75     1334.74     56.44 o 
   9   8   5      722.90      832.22     49.75 o 
  10   8   5       11.05       15.06     23.06 o 
  11   8   5        4.93        9.69     18.84 o 
  12   8   5      116.16       83.40     42.96 o 
  13   8   5      181.08      151.11     59.86 o 
  14   8   5        2.17       -6.46     18.58 o 
  -8   9   5       39.68       27.57     18.42 o 
  -7   9   5        0.81        8.69     19.37 o 
  -6   9   5        0.42        4.30     23.54 o 
  -5   9   5        1.87       62.11     66.07 o 
  -4   9   5        1.95       28.97     21.64 o 
  -3   9   5        9.02        3.78     17.85 o 
  -2   9   5      795.68      709.70     48.37 o 
  -1   9   5     2313.71     2449.72     61.87 o 
   0   9   5      667.23      704.09     42.38 o 
   1   9   5       41.14       34.61     18.66 o 
   2   9   5       77.76       38.61     15.51 o 
   3   9   5        1.25       25.97     24.03 o 
   4   9   5       12.19       38.17     15.06 o 
   5   9   5      310.50      337.43     52.28 o 
   6   9   5      255.43      235.53     69.41 o 
   7   9   5     1506.89     1613.93     52.43 o 
   8   9   5      111.76       95.94     39.47 o 
   9   9   5      305.00      344.71     49.93 o 
  10   9   5      935.48     1275.25     85.52 o 
  11   9   5      646.44      839.01     73.71 o 
  12   9   5      278.83      250.35     83.16 o 
  13   9   5        0.54       21.31     23.98 o 
  14   9   5        2.72       -0.61     20.18 o 
  -7  10   5       55.79       62.45     26.73 o 
  -6  10   5       70.88       63.26     29.59 o 
  -5  10   5        8.66       16.69     21.66 o 
  -4  10   5      313.85      263.28     70.50 o 
  -3  10   5     1536.04     1765.45     82.28 o 
  -2  10   5      488.88      628.83     68.53 o 
  -1  10   5      583.82      596.03     72.58 o 
   0  10   5       45.51       42.26     16.87 o 
   1  10   5      764.65      801.80     31.09 o 
   2  10   5      962.21     1064.27     55.69 o 
   3  10   5      305.67      247.85     37.28 o 
   4  10   5       21.69       -0.17     13.33 o 
   5  10   5      849.46      831.79     43.32 o 
   6  10   5      904.73      934.81     55.97 o 
   7  10   5      141.73       91.81     50.83 o 
   8  10   5       17.87       77.62     31.78 o 
   9  10   5      138.19       79.65     52.34 o 
  10  10   5        0.10       12.94     14.83 o 
  11  10   5      136.35       49.96     33.86 o 
  12  10   5      143.73      181.62     52.96 o 
  13  10   5       21.88      -11.03     20.28 o 
  -6  11   5       19.54       37.81     39.30 o 
  -5  11   5       16.15       35.75     28.42 o 
  -4  11   5       21.89       -9.12     22.09 o 
  -3  11   5        0.98        3.74     20.24 o 
  -2  11   5       97.30       74.05     34.20 o 
  -1  11   5      353.14      326.50    123.43 o 
   0  11   5       69.79       41.12     26.46 o 
   1  11   5      116.26       98.98     69.46 o 
   2  11   5       95.81       62.18     22.81 o 
   3  11   5       10.89       21.91     38.41 o 
   4  11   5        0.72       54.06     34.92 o 
   5  11   5       36.40       50.34     37.02 o 
   6  11   5      329.50      390.50     70.64 o 
   7  11   5      304.40      520.84     69.27 o 
   8  11   5      125.41      143.26     69.86 o 
   9  11   5       47.30       45.88     31.45 o 
  10  11   5      389.31      501.58     67.06 o 
  11  11   5      114.91      127.58     41.05 o 
  12  11   5       15.22       -5.68     21.43 o 
  13  11   5      128.15      225.78     57.27 o 
  -5  12   5       51.42       90.83     38.56 o 
  -4  12   5        7.50       78.46     38.07 o 
  -3  12   5       80.10       51.77     27.29 o 
  -2  12   5       31.63       26.20     23.98 o 
  -1  12   5        1.04       -7.19     28.69 o 
   0  12   5      171.13      172.09     45.91 o 
   1  12   5      269.44      220.23     85.87 o 
   2  12   5        4.88       -4.97     15.40 o 
   3  12   5       47.11       78.39     48.55 o 
   4  12   5      185.14      213.83     83.47 o 
   5  12   5      384.14      283.17     93.72 o 
   6  12   5      341.14      354.71    109.59 o 
   7  12   5        1.96       27.42     29.87 o 
   8  12   5       43.05       90.47     47.58 o 
   9  12   5       78.06      171.06     75.73 o 
  10  12   5        7.00        6.20     17.78 o 
  11  12   5      121.96       95.11     32.59 o 
  12  12   5        2.38       -0.45     24.00 o 
  -4  13   5        0.32       35.06     39.49 o 
  -3  13   5       77.30       98.63     64.06 o 
  -2  13   5        2.06        2.06     25.67 o 
  -1  13   5       44.77       24.69     19.99 o 
   0  13   5       12.40       31.85     22.76 o 
   1  13   5      551.87      618.18     58.43 o 
   2  13   5      366.20      512.87     79.67 o 
   3  13   5      220.67      132.30     51.66 o 
   4  13   5      144.80      101.98     48.76 o 
   5  13   5      150.36       86.06     47.60 o 
   6  13   5      148.07      147.03     62.08 o 
   7  13   5       62.06      161.49     71.51 o 
   8  13   5       39.24       78.52     51.07 o 
   9  13   5      197.10      193.15     63.50 o 
  10  13   5      150.33      159.46     80.92 o 
  11  13   5        5.98       23.98     37.14 o 
  -2  14   5       93.05      124.34     42.05 o 
  -1  14   5        0.22       34.95     21.67 o 
   0  14   5        3.16       35.82     20.63 o 
   1  14   5        1.03       -0.78     39.21 o 
   2  14   5       32.39       83.44     67.50 o 
   3  14   5        2.27      -15.51     33.32 o 
   4  14   5        9.98        0.02     37.14 o 
   5  14   5       22.90      104.12     62.25 o 
   6  14   5        0.02       11.34     31.29 o 
   7  14   5      104.65      136.05     63.28 o 
   8  14   5      236.29      153.54     52.77 o 
   9  14   5       81.06       78.52     60.41 o 
   1  15   5       20.54      103.58     66.49 o 
   2  15   5       31.00       18.46     34.75 o 
   3  15   5      110.87      160.36     63.35 o 
   4  15   5       57.13       85.31     69.93 o 
   5  15   5        8.14       54.80     41.12 o 
   6  15   5       10.79       46.21     47.79 o 
   7  15   5        1.40       76.42     53.90 o 
  -4 -14   6      211.50      143.37     34.72 o 
  -3 -14   6      121.68      105.58     30.99 o 
  -2 -14   6        0.97       63.81     27.91 o 
  -1 -14   6        5.91       15.56     10.44 o 
   0 -14   6       36.69       96.03     59.18 o 
   1 -14   6        0.74      -11.39     38.27 o 
  -7 -13   6       44.67       40.25     26.50 o 
  -6 -13   6       12.28       13.02     11.24 o 
  -5 -13   6       36.77       37.55     24.17 o 
  -4 -13   6        4.85       29.86     22.60 o 
  -3 -13   6        5.63       19.79     12.95 o 
  -2 -13   6        9.68       14.98     16.48 o 
  -1 -13   6       33.11       17.22     38.50 o 
   0 -13   6       22.95       16.66     19.24 o 
   1 -13   6        2.90       31.86     17.65 o 
   2 -13   6        7.44       62.46     57.51 o 
   3 -13   6       18.46       92.03     76.49 o 
  -8 -12   6        2.09       15.84     21.01 o 
  -7 -12   6       29.01       33.10     19.18 o 
  -6 -12   6       98.68       94.00     32.00 o 
  -5 -12   6      345.29      368.28     89.90 o 
  -4 -12   6      614.25      703.84     54.56 o 
  -3 -12   6      527.49      523.09     56.68 o 
  -2 -12   6      286.52      261.72     41.20 o 
  -1 -12   6        0.93       -7.17     20.73 o 
   0 -12   6       48.48       35.08     19.52 o 
   1 -12   6      146.55      110.08     68.48 o 
   2 -12   6      176.34      137.15     70.24 o 
   3 -12   6      176.99      209.30     85.19 o 
   4 -12   6      155.77      134.25     70.66 o 
   5 -12   6       57.30       25.63     46.26 o 
  -9 -11   6       23.73       32.56     27.87 o 
  -8 -11   6      179.55      139.64     34.73 o 
  -7 -11   6        6.62       18.56     12.66 o 
  -6 -11   6      116.01      143.79     35.59 o 
  -5 -11   6      197.35      190.99     56.18 o 
  -4 -11   6       19.13       17.74     33.33 o 
  -3 -11   6       82.04       89.78     29.88 o 
  -2 -11   6      209.55      161.13     64.85 o 
  -1 -11   6      448.67      501.38     85.46 o 
   0 -11   6      335.38      275.72     82.63 o 
   1 -11   6      546.90      526.24     71.07 o 
   2 -11   6      173.51      154.77     42.71 o 
   3 -11   6       45.93       35.70     53.90 o 
   4 -11   6      141.22       -1.89     38.53 o 
   5 -11   6      155.79       81.65     70.55 o 
   6 -11   6       40.34       21.13     46.80 o 
   7 -11   6        0.63       38.55     39.99 o 
 -10 -10   6        0.96       -1.58     32.94 o 
  -9 -10   6       46.83       59.06     26.60 o 
  -8 -10   6      281.45      275.03     33.63 o 
  -7 -10   6      331.53      293.76     35.84 o 
  -6 -10   6        5.46       23.64     15.74 o 
  -5 -10   6      261.22      237.01     56.78 o 
  -4 -10   6      719.62      694.60     97.09 o 
  -3 -10   6       60.58       44.67     21.75 o 
  -2 -10   6       32.73       42.08     24.21 o 
  -1 -10   6        0.14       10.40     17.82 o 
   0 -10   6        9.01        7.08     13.16 o 
   1 -10   6       12.81       14.92     16.73 o 
   2 -10   6      792.88      872.57     61.28 o 
   3 -10   6     1285.18     1654.54    100.48 o 
   4 -10   6      843.35     1202.06    115.75 o 
   5 -10   6      290.79      263.58     58.45 o 
   6 -10   6       26.93        5.19     39.54 o 
   7 -10   6       24.94       90.59     63.24 o 
   8 -10   6        0.13      -11.53     36.62 o 
 -11  -9   6       82.96       45.55     29.61 o 
 -10  -9   6      114.77       78.77     24.21 o 
  -9  -9   6      221.26      223.72     31.30 o 
  -8  -9   6      299.77      319.42     39.39 o 
  -7  -9   6       59.24       29.40     23.66 o 
  -6  -9   6      555.65      605.69     42.69 o 
  -5  -9   6      363.17      360.28     66.35 o 
  -4  -9   6      352.70      307.71     55.21 o 
  -3  -9   6      109.02      106.81     40.85 o 
  -2  -9   6      235.76      145.30     32.05 o 
  -1  -9   6        4.48        2.07     19.00 o 
   0  -9   6      229.04      238.91     30.02 o 
   1  -9   6        7.16        0.15     24.79 o 
   2  -9   6      185.45      159.15     31.38 o 
   3  -9   6       14.78       21.96     41.40 o 
   4  -9   6       52.24      101.93     61.66 o 
   5  -9   6      142.23      141.47     65.59 o 
   6  -9   6      435.90      552.96     83.23 o 
   7  -9   6      119.24       68.92     58.92 o 
   8  -9   6       11.46       21.36     42.42 o 
   9  -9   6       39.24       61.89     59.35 o 
 -11  -8   6        0.22       32.04     32.47 o 
 -10  -8   6       21.15       30.63     13.18 o 
  -9  -8   6      146.28      155.43     35.37 o 
  -8  -8   6      978.01     1143.31     56.48 o 
  -7  -8   6     1653.84     1865.33     77.23 o 
  -6  -8   6      170.29      168.02     39.96 o 
  -5  -8   6       25.22       18.11     20.44 o 
  -4  -8   6      769.24      753.36     52.71 o 
  -3  -8   6      544.25      523.19     59.38 o 
  -2  -8   6        0.08        0.12     18.60 o 
  -1  -8   6       31.71       55.07     29.79 o 
   0  -8   6       78.89      107.66     70.48 o 
   1  -8   6      506.74      556.05     74.71 o 
   2  -8   6        1.09       27.47     21.80 o 
   3  -8   6      803.91      908.16     41.44 o 
   4  -8   6     1130.73     1291.42     96.39 o 
   5  -8   6      345.18      424.03     99.76 o 
   6  -8   6        0.38        0.94     40.04 o 
   7  -8   6       94.01      107.85     61.40 o 
   8  -8   6       11.85       44.02     48.88 o 
   9  -8   6       25.25       55.60     24.85 o 
  10  -8   6       43.39       59.28     62.06 o 
 -12  -7   6       32.33        1.49     31.26 o 
 -11  -7   6       15.18       13.68     16.50 o 
 -10  -7   6       84.70       41.56     16.84 o 
  -9  -7   6      422.86      532.03     49.00 o 
  -8  -7   6        5.65       -4.52     14.13 o 
  -7  -7   6      252.63      282.54     40.19 o 
  -6  -7   6      850.93      857.26     50.34 o 
  -5  -7   6     1039.67     1129.22     48.55 o 
  -4  -7   6       31.87       46.05     27.99 o 
  -3  -7   6       27.46       37.10     24.01 o 
  -2  -7   6      981.04      970.84     51.48 o 
  -1  -7   6     2029.29     2012.39     88.98 o 
   0  -7   6      706.20      647.16     61.84 o 
   1  -7   6        8.61        8.82     19.02 o 
   2  -7   6      487.72      533.16     90.34 o 
   3  -7   6       50.15       35.70     21.93 o 
   4  -7   6       50.40       21.21     20.63 o 
   5  -7   6      273.84      190.90     34.59 o 
   6  -7   6      138.47      107.44     29.70 o 
   7  -7   6       27.39       76.70     52.11 o 
   8  -7   6       27.87       -2.31     32.25 o 
   9  -7   6       95.89       66.66     60.76 o 
  10  -7   6        9.89      146.49     46.54 o 
  11  -7   6        1.04       83.75     66.23 o 
 -12  -6   6        9.77        6.21     10.98 o 
 -11  -6   6      146.63       91.41     38.85 o 
 -10  -6   6       36.72       15.87     16.94 o 
  -9  -6   6       70.30       82.55     25.32 o 
  -8  -6   6      400.22      440.60     50.25 o 
  -7  -6   6      873.96      923.05     47.09 o 
  -6  -6   6      232.92      232.65     36.58 o 
  -5  -6   6     2574.36     2733.85     90.79 o 
  -4  -6   6     2026.28     2151.55     76.87 o 
  -3  -6   6       18.62       21.65     20.08 o 
  -2  -6   6       25.93       13.54     33.58 o 
  -1  -6   6      238.04      205.20     36.98 o 
   0  -6   6     1289.20     1241.10     88.10 o 
   1  -6   6     2665.33     2938.68    143.72 o 
   2  -6   6        1.33        7.61     12.46 o 
   3  -6   6      972.06      994.50     42.25 o 
   4  -6   6      596.37      591.40     58.41 o 
   5  -6   6       61.89       29.39     12.73 o 
   6  -6   6       70.77       40.61     20.74 o 
   7  -6   6      253.94      206.33     75.33 o 
   8  -6   6       30.69       -2.40     38.53 o 
   9  -6   6       38.17       61.26     55.03 o 
  10  -6   6       37.34       42.02     46.99 o 
  11  -6   6       93.43       85.99     43.36 o 
 -12  -5   6       53.13       30.74     46.80 o 
 -11  -5   6        0.31       29.53     16.98 o 
 -10  -5   6      107.02       85.62     33.98 o 
  -9  -5   6      444.68      429.32     48.72 o 
  -8  -5   6        5.58       18.89     15.73 o 
  -7  -5   6      415.34      435.77     41.96 o 
  -6  -5   6      144.50      142.91     35.86 o 
  -5  -5   6       56.46       42.39     51.73 o 
  -4  -5   6      263.92      294.89     41.72 o 
  -3  -5   6      421.04      446.42     34.66 o 
  -2  -5   6      421.60      386.63     32.01 o 
  -1  -5   6      972.35      918.36     50.61 o 
   0  -5   6       90.33      110.18     25.68 o 
   1  -5   6     1601.23     1618.98     41.53 o 
   2  -5   6     2216.97     2535.23     59.58 o 
   3  -5   6      165.24      134.30     67.01 o 
   4  -5   6      587.25      619.46     22.14 o 
   5  -5   6      613.40      631.57     66.75 o 
   6  -5   6       13.28       21.68     16.46 o 
   7  -5   6      582.23      623.02     37.52 o 
   8  -5   6      371.11      435.63     70.52 o 
   9  -5   6      169.72      102.64     53.64 o 
  10  -5   6       10.17        9.64     28.18 o 
  11  -5   6       90.25       79.06     50.25 o 
  12  -5   6      141.64       89.64     57.63 o 
 -12  -4   6       32.36       36.85     21.55 o 
 -11  -4   6       43.21       58.73     27.33 o 
 -10  -4   6        2.98       -0.16     23.24 o 
  -9  -4   6      103.52       65.32     21.41 o 
  -8  -4   6       50.57       37.68     23.19 o 
  -7  -4   6       14.89       31.04     12.15 o 
  -6  -4   6     1030.58     1009.24     69.97 o 
  -5  -4   6     2348.20     2451.86     86.36 o 
  -4  -4   6      375.33      394.79     41.22 o 
  -3  -4   6      146.28      140.40     30.65 o 
  -2  -4   6       14.88        5.20     17.04 o 
  -1  -4   6      912.29      811.86     34.05 o 
   0  -4   6      470.40      391.99     42.45 o 
   1  -4   6       24.01       -5.33     15.09 o 
   2  -4   6     2390.33     2496.40     73.33 o 
   3  -4   6     5674.00     6143.10    108.91 o 
   4  -4   6     3884.14     4129.99    158.67 o 
   5  -4   6      245.29      155.81     43.19 o 
   6  -4   6      318.38      295.61     65.81 o 
   7  -4   6      370.24      362.84     38.37 o 
   8  -4   6       37.64       21.75     15.20 o 
   9  -4   6        0.13        4.95     33.95 o 
  10  -4   6       68.12       66.96     53.97 o 
  11  -4   6      167.95      120.20     51.82 o 
  12  -4   6        8.86        5.66     26.05 o 
  13  -4   6       80.48      123.71     51.66 o 
 -12  -3   6       81.72       37.98     22.23 o 
 -11  -3   6      126.56       60.03     23.74 o 
 -10  -3   6      510.26      658.10     49.11 o 
  -9  -3   6      302.08      407.73     74.59 o 
  -8  -3   6       17.96       -3.11     16.67 o 
  -7  -3   6      833.97      928.93     50.58 o 
  -6  -3   6       33.87        5.97     25.58 o 
  -5  -3   6      455.85      452.40     42.38 o 
  -4  -3   6      186.89      160.53     33.39 o 
  -3  -3   6      466.76      508.30     38.80 o 
  -2  -3   6      210.05      173.54     27.76 o 
  -1  -3   6      600.76      527.13     31.95 o 
   0  -3   6     6355.47     6401.35     89.30 o 
   1  -3   6     1618.36     1427.98     27.64 o 
   2  -3   6      505.28      436.17     24.81 o 
   3  -3   6     2323.56     2374.36     53.53 o 
   4  -3   6     4014.88     4249.33     85.51 o 
   5  -3   6     1397.96     1535.65     44.92 o 
   6  -3   6        4.01       19.40     14.51 o 
   7  -3   6      861.58      994.57     37.57 o 
   8  -3   6       16.85        3.00     10.46 o 
   9  -3   6       44.36       61.08     44.50 o 
  10  -3   6        2.27       22.05     35.93 o 
  11  -3   6       25.20       20.14     22.82 o 
  12  -3   6      185.41      142.84     41.69 o 
  13  -3   6       76.24       74.96     44.02 o 
 -12  -2   6        5.53       24.43     21.88 o 
 -11  -2   6       14.64       30.63     30.35 o 
 -10  -2   6      165.13       94.55     42.18 o 
  -9  -2   6      523.11      722.39     63.94 o 
  -8  -2   6      760.18      866.80     45.68 o 
  -7  -2   6        7.63       29.17     28.46 o 
  -6  -2   6      432.48      407.86     60.94 o 
  -5  -2   6      296.28      278.92     41.06 o 
  -4  -2   6        5.90       24.74     15.69 o 
  -3  -2   6      114.16       78.80     22.96 o 
  -2  -2   6      480.79      452.58     35.89 o 
  -1  -2   6     5525.64     5869.18     85.17 o 
   0  -2   6       77.16      173.45     78.41 o 
   1  -2   6     2539.88     2620.92     54.54 o 
   2  -2   6     8789.64     8823.12    139.96 o 
   3  -2   6     8266.14     8652.77    199.80 o 
   4  -2   6     4135.09     4352.42    144.76 o 
   5  -2   6      132.93       93.71     22.67 o 
   6  -2   6        4.85       25.18     16.00 o 
   7  -2   6      199.37      145.49     34.46 o 
   8  -2   6       16.94       55.31     30.78 o 
   9  -2   6      632.41      508.59    113.93 o 
  10  -2   6     1081.80     1378.00    122.70 o 
  11  -2   6     1064.48     1419.81    115.72 o 
  12  -2   6       80.63       92.95     50.43 o 
  13  -2   6       77.99       82.36     39.07 o 
 -12  -1   6      125.44       35.25     22.00 o 
 -11  -1   6      212.24      290.53     47.72 o 
 -10  -1   6      292.91      472.67     73.66 o 
  -9  -1   6      372.21      355.96     97.35 o 
  -8  -1   6        6.15       10.28     19.97 o 
  -7  -1   6      469.65      493.56     52.89 o 
  -6  -1   6      383.10      315.12     59.09 o 
  -5  -1   6      314.30      314.49     47.79 o 
  -4  -1   6      791.88      793.13     30.26 o 
  -3  -1   6     5163.04     5291.16     78.41 o 
  -2  -1   6     1321.86     1397.54     39.74 o 
  -1  -1   6     3633.30     3947.15     81.04 o 
   0  -1   6      792.51      802.15     43.97 o 
   1  -1   6     7507.26     7566.92    122.89 o 
   2  -1   6     1841.88     1808.89     65.26 o 
   3  -1   6     2263.29     2292.00     51.94 o 
   4  -1   6    13190.14     4914.00     97.14 o 
   5  -1   6     1419.91     1512.59     30.42 o 
   6  -1   6       55.61       50.31     24.45 o 
   7  -1   6        3.82       22.15     10.68 o 
   8  -1   6       61.76       31.04     13.19 o 
   9  -1   6     1080.25     1241.52     61.00 o 
  10  -1   6      185.90      161.60     50.27 o 
  11  -1   6      200.63      113.81     35.78 o 
  12  -1   6      211.70      133.43     44.68 o 
  13  -1   6       88.21       44.59     30.25 o 
 -12   0   6        9.75       16.81     23.15 o 
 -11   0   6        2.44       46.21     29.57 o 
 -10   0   6       28.94       65.19     41.26 o 
  -9   0   6      815.44     1046.66     66.84 o 
  -8   0   6     1137.79     1311.51     98.58 o 
  -7   0   6       50.77      129.51     59.53 o 
  -6   0   6      203.00      193.01     39.54 o 
  -5   0   6       51.12        2.97     26.62 o 
  -4   0   6      413.69      426.39     50.83 o 
  -3   0   6     1151.10     1258.37     44.87 o 
  -2   0   6     1239.87     1138.64     41.33 o 
  -1   0   6     3124.21     3099.16     65.36 o 
   0   0   6     3447.94     3082.73     61.99 o 
   1   0   6     1623.16     1614.23     60.29 o 
   2   0   6     1282.74     1225.67     48.81 o 
   3   0   6      363.34      278.30     11.21 o 
   4   0   6       10.68       -8.05     12.95 o 
   5   0   6      174.00      124.39     24.37 o 
   6   0   6      211.95      128.94     27.05 o 
   7   0   6       38.95       12.58     14.30 o 
   8   0   6       41.17       37.96     23.90 o 
   9   0   6     1792.93     2147.35     71.22 o 
  10   0   6     2491.17     3143.69     64.30 o 
  11   0   6      730.76     1036.75     44.95 o 
  12   0   6      240.43      148.59     54.21 o 
  13   0   6        0.98       11.72     16.95 o 
 -12   1   6        0.12       -7.99     24.71 o 
 -11   1   6       77.48       67.65     37.37 o 
 -10   1   6      184.86      186.34     62.69 o 
  -9   1   6      144.01      246.09     71.82 o 
  -8   1   6        3.59       -5.94     24.21 o 
  -7   1   6       19.47       -0.61     25.21 o 
  -6   1   6       67.68       28.36     22.71 o 
  -5   1   6      566.92      607.37     56.82 o 
  -4   1   6     4615.80     5034.93    126.21 o 
  -3   1   6     6738.77     6835.27    134.87 o 
  -2   1   6     3872.26     3769.51     85.94 o 
  -1   1   6      240.89      262.64     24.76 o 
   0   1   6        7.66        0.90     18.86 o 
   1   1   6     1321.36     1163.95     39.15 o 
   2   1   6     1103.81     1051.34     22.11 o 
   3   1   6       86.44       75.55     24.32 o 
   4   1   6     1034.76     1084.67     19.84 o 
   5   1   6      974.87      952.06     26.60 o 
   6   1   6      182.09      103.52     21.77 o 
   7   1   6       52.61       34.24     11.25 o 
   8   1   6      558.95      537.82     69.76 o 
   9   1   6       59.52       37.41     21.34 o 
  10   1   6        0.97       -9.68     12.13 o 
  11   1   6      294.99      199.34     63.40 o 
  12   1   6      241.08      152.74     46.46 o 
  13   1   6       24.72       11.44     18.60 o 
 -12   2   6       43.83       11.74     11.48 o 
 -11   2   6      201.88       93.32     46.99 o 
 -10   2   6       43.15       46.45     39.14 o 
  -9   2   6       21.33       86.93     52.01 o 
  -8   2   6      146.65      128.27     56.30 o 
  -7   2   6      131.05      177.52     53.78 o 
  -6   2   6       12.30      -25.49     25.49 o 
  -5   2   6      101.32       68.33     45.95 o 
  -4   2   6     1682.49     1769.85     63.17 o 
  -3   2   6     1207.71     1065.21     41.14 o 
  -2   2   6     2621.80     2416.76     62.88 o 
  -1   2   6     3210.58     2974.83     62.62 o 
   0   2   6     2602.59     2461.50     50.83 o 
   1   2   6     1413.13     1316.88     27.19 o 
   2   2   6     1476.74     1466.79     28.14 o 
   3   2   6        7.20       16.72      9.77 o 
   4   2   6      492.88      587.01     23.98 o 
   5   2   6        7.48        4.78      6.68 o 
   6   2   6      491.94      372.72     39.43 o 
   7   2   6      461.76      317.46     49.48 o 
   8   2   6       36.64        8.92      6.04 o 
   9   2   6      296.57      180.77     33.45 o 
  10   2   6     1105.93     1263.10     52.11 o 
  11   2   6      172.45      126.34     28.64 o 
  12   2   6        0.06       -7.97     16.86 o 
  13   2   6       40.10        6.60     17.05 o 
 -11   3   6      102.88       77.31     45.22 o 
 -10   3   6      142.58      112.66     54.39 o 
  -9   3   6      353.13      312.60     66.16 o 
  -8   3   6       92.54       62.29     45.58 o 
  -7   3   6       12.49       -5.66     24.62 o 
  -6   3   6       80.73       47.98     31.50 o 
  -5   3   6      194.59      231.16     59.46 o 
  -4   3   6      159.70      155.19     37.06 o 
  -3   3   6       83.04       35.77     24.12 o 
  -2   3   6     1408.02     1416.91     54.45 o 
  -1   3   6      452.53      465.41     25.62 o 
   0   3   6       14.81       18.56     11.48 o 
   1   3   6     3882.40     3837.04     42.15 o 
   2   3   6     2508.74     2512.44     72.15 o 
   3   3   6      425.67      482.02     18.34 o 
   4   3   6      111.09       97.72     17.57 o 
   5   3   6     1505.66     1513.81     27.91 o 
   6   3   6      498.06      479.39     55.81 o 
   7   3   6       58.82       41.96     25.87 o 
   8   3   6      175.01       94.34     29.18 o 
   9   3   6      143.51      171.54     30.05 o 
  10   3   6      116.49       73.83     16.55 o 
  11   3   6      301.42      248.30     52.90 o 
  12   3   6      110.03       66.02     34.35 o 
  13   3   6       71.53       64.06     26.62 o 
 -11   4   6      164.28      168.04     56.73 o 
 -10   4   6       44.29       42.18     26.76 o 
  -9   4   6        2.30       21.67     36.10 o 
  -8   4   6       27.89       19.99     30.46 o 
  -7   4   6       25.69       34.64     28.08 o 
  -6   4   6        6.92        7.60      8.94 o 
  -5   4   6      107.56      113.11     25.19 o 
  -4   4   6       72.02       51.24     27.24 o 
  -3   4   6       24.21       16.80     13.41 o 
  -2   4   6       93.63       91.37     23.35 o 
  -1   4   6      376.95      409.15     28.34 o 
   0   4   6      225.89      217.12     16.27 o 
   1   4   6     2264.37     2322.32     40.02 o 
   2   4   6      826.09      711.64     32.08 o 
   3   4   6     1058.34      939.87     37.56 o 
   4   4   6      485.65      469.78     22.42 o 
   5   4   6      529.63      461.60     20.61 o 
   6   4   6      804.13      837.34     21.48 o 
   7   4   6      280.43      266.65     54.91 o 
   8   4   6        1.96       11.80     22.93 o 
   9   4   6      228.24      134.76     27.44 o 
  10   4   6      800.58      861.23     45.15 o 
  11   4   6       82.90       37.18     16.04 o 
  12   4   6      132.79       80.25     35.56 o 
  13   4   6      121.44      145.01     60.48 o 
 -10   5   6      368.20      307.91    141.00 o 
  -9   5   6      124.16       71.04     49.18 o 
  -8   5   6       30.41       24.12     23.27 o 
  -7   5   6       64.56       73.49     29.33 o 
  -6   5   6       15.02       18.56     31.67 o 
  -5   5   6      203.09      152.94     37.86 o 
  -4   5   6       47.59       75.64     23.58 o 
  -3   5   6      359.82      368.63     27.23 o 
  -2   5   6      391.71      458.67     26.94 o 
  -1   5   6      300.08      340.62     24.36 o 
   0   5   6      941.00      979.10     47.69 o 
   1   5   6      108.04       86.15     17.96 o 
   2   5   6      113.90      120.36     18.99 o 
   3   5   6       94.52      112.97     19.38 o 
   4   5   6     1042.14      990.46     17.90 o 
   5   5   6      412.28      393.96     38.41 o 
   6   5   6      316.45      346.81     32.95 o 
   7   5   6      157.83       99.87     41.34 o 
   8   5   6       19.40       34.56     15.93 o 
   9   5   6      123.00      119.33     35.80 o 
  10   5   6       51.17       52.12     16.61 o 
  11   5   6        1.35        4.31     12.59 o 
  12   5   6        8.84       27.96     15.94 o 
  13   5   6        4.06       10.12     25.32 o 
 -10   6   6       32.41       67.22     41.59 o 
  -9   6   6      189.49       72.57     51.64 o 
  -8   6   6       90.93       58.33     25.21 o 
  -7   6   6       16.65       -8.09     27.35 o 
  -6   6   6       44.99       49.96     43.24 o 
  -5   6   6      101.79       59.96     29.61 o 
  -4   6   6      142.18       92.73     28.39 o 
  -3   6   6       18.85       13.30     19.97 o 
  -2   6   6       35.13       34.64     13.62 o 
  -1   6   6      850.48      746.74     30.94 o 
   0   6   6       22.77       24.29     13.61 o 
   1   6   6      688.09      595.70     30.59 o 
   2   6   6     2658.91     2789.04     54.55 o 
   3   6   6     2079.44     2258.61     45.69 o 
   4   6   6      909.26      965.27     21.18 o 
   5   6   6      118.37       55.24     19.43 o 
   6   6   6       11.10       37.59     20.35 o 
   7   6   6       51.23       47.67     29.34 o 
   8   6   6     1102.02     1377.30     83.27 o 
   9   6   6     1163.42     1379.93     54.88 o 
  10   6   6      848.95     1157.82     53.70 o 
  11   6   6      385.40      356.65     72.68 o 
  12   6   6        0.54       -1.47     15.38 o 
  13   6   6       13.87       20.50     14.43 o 
  -9   7   6       26.07       67.06     31.40 o 
  -8   7   6       93.83      120.99     49.69 o 
  -7   7   6      832.37      774.12    203.35 o 
  -6   7   6      146.96       88.08     47.31 o 
  -5   7   6        8.42       26.35     52.71 o 
  -4   7   6        2.06        3.68     21.04 o 
  -3   7   6      839.52      841.71     33.20 o 
  -2   7   6     2298.02     2462.22     62.45 o 
  -1   7   6      515.74      434.02     44.80 o 
   0   7   6      388.84      407.67     40.15 o 
   1   7   6     1883.58     2115.93     51.12 o 
   2   7   6       52.07       37.94     12.75 o 
   3   7   6      493.94      470.94     30.46 o 
   4   7   6      839.16      821.97     30.25 o 
   5   7   6      281.05      306.91     49.53 o 
   6   7   6      283.65      217.71     47.06 o 
   7   7   6      349.35      259.66     64.05 o 
   8   7   6      947.73     1109.28     59.48 o 
   9   7   6      551.64      332.36     40.18 o 
  10   7   6       23.22       16.75     31.72 o 
  11   7   6      382.23      470.16     81.88 o 
  12   7   6      161.84      163.74     50.61 o 
  13   7   6       61.45       57.11     26.27 o 
  -8   8   6       69.35       32.31     21.09 o 
  -7   8   6       68.29      -16.93     25.21 o 
  -6   8   6       43.91        1.26     48.85 o 
  -5   8   6        3.34       19.20     17.56 o 
  -4   8   6        1.34       13.47     21.21 o 
  -3   8   6      538.85      466.40     61.79 o 
  -2   8   6     1446.19     1578.52     75.27 o 
  -1   8   6     2291.01     2549.17     58.11 o 
   0   8   6     1930.55     1990.50     58.12 o 
   1   8   6       86.65       70.58     25.21 o 
   2   8   6     2433.29     2459.60     64.63 o 
   3   8   6      660.04      686.53     37.50 o 
   4   8   6        0.03        7.61      6.12 o 
   5   8   6      106.74       40.60     37.45 o 
   6   8   6        1.45       36.30     20.36 o 
   7   8   6       32.19       13.15     12.26 o 
   8   8   6       42.11       25.26     21.68 o 
   9   8   6      894.98     1090.35     54.04 o 
  10   8   6     1246.72     1532.13     51.50 o 
  11   8   6      439.19      619.71     76.59 o 
  12   8   6      137.83      109.19     28.49 o 
  13   8   6        8.77       23.01     14.69 o 
  14   8   6        3.05       28.58     15.73 o 
  -8   9   6       42.76       48.04     29.54 o 
  -7   9   6        0.61       21.42     24.83 o 
  -6   9   6       25.70       22.71     19.87 o 
  -5   9   6       56.81        8.29     21.23 o 
  -4   9   6      968.52     1115.98     69.39 o 
  -3   9   6     1006.38     1233.92     71.42 o 
  -2   9   6      536.91      582.56     72.77 o 
  -1   9   6       95.51       36.93     14.21 o 
   0   9   6     1577.30     1749.86     52.49 o 
   1   9   6      694.27      776.89     49.48 o 
   2   9   6      539.62      624.68     80.52 o 
   3   9   6      831.21      878.98     45.22 o 
   4   9   6      403.10      519.99     60.96 o 
   5   9   6       13.52       25.73     19.99 o 
   6   9   6      101.31       77.56     33.58 o 
   7   9   6        3.24       16.91     18.77 o 
   8   9   6      182.12      257.88     50.35 o 
   9   9   6       22.98       72.60     51.78 o 
  10   9   6       94.24      108.23     47.89 o 
  11   9   6       40.64       50.34     24.93 o 
  12   9   6      206.30      170.94     64.91 o 
  13   9   6       49.24       33.48     23.32 o 
  -7  10   6       38.41        9.31     28.88 o 
  -6  10   6        7.50       24.75     27.32 o 
  -5  10   6      228.59      233.53     51.05 o 
  -4  10   6       10.25       20.68     25.37 o 
  -3  10   6      296.15      231.94    123.27 o 
  -2  10   6     1227.15     1473.99     69.41 o 
  -1  10   6     1105.66     1157.91     77.40 o 
   0  10   6      140.24       58.86     20.48 o 
   1  10   6      162.75      128.49     37.79 o 
   2  10   6       55.84       35.16     17.94 o 
   3  10   6       13.25        7.92     14.14 o 
   4  10   6      122.12       77.35     29.75 o 
   5  10   6      476.42      514.47     49.88 o 
   6  10   6     1761.58     1906.06     66.19 o 
   7  10   6     1125.34     1260.19     68.30 o 
   8  10   6        3.94        6.20     21.54 o 
   9  10   6      249.26      300.50     68.86 o 
  10  10   6      434.97      581.77     80.79 o 
  11  10   6      164.15      264.26     57.81 o 
  12  10   6        0.09       31.43     21.50 o 
  13  10   6        2.91       35.72     20.47 o 
  -6  11   6      104.04      145.48     43.49 o 
  -5  11   6        0.06       22.79     23.92 o 
  -4  11   6      265.97      409.07    157.89 o 
  -3  11   6      873.40      895.58     84.78 o 
  -2  11   6      257.09      201.04     61.73 o 
  -1  11   6       62.81       69.46     30.91 o 
   0  11   6     1052.35     1285.69    166.20 o 
   1  11   6      590.17      564.91     29.18 o 
   2  11   6      111.06       69.05     22.23 o 
   3  11   6        0.32       11.01     13.22 o 
   4  11   6     1026.98     1109.61     56.21 o 
   5  11   6     1080.52     1321.35    140.21 o 
   6  11   6      292.27      378.53     72.55 o 
   7  11   6       59.70       64.95     35.01 o 
   8  11   6      235.88      323.99     73.62 o 
   9  11   6      179.87      234.48     70.11 o 
  10  11   6       20.10      -13.02     23.25 o 
  11  11   6       23.99      -15.82     21.15 o 
  12  11   6       10.45        7.21     20.02 o 
  -5  12   6      156.44      162.43     71.12 o 
  -4  12   6      111.36       51.90     38.71 o 
  -3  12   6        1.45       24.51     22.91 o 
  -2  12   6      104.65       55.71     30.45 o 
  -1  12   6       68.42       82.37     48.40 o 
   0  12   6        9.76      -12.78     25.04 o 
   1  12   6      553.76      662.55     79.65 o 
   2  12   6      255.62      125.66     36.98 o 
   3  12   6       12.17       43.81     49.02 o 
   4  12   6        0.21      105.35     62.98 o 
   5  12   6      127.14      202.51     72.41 o 
   6  12   6      604.32      649.01     66.51 o 
   7  12   6      601.66      785.06     84.34 o 
   8  12   6        2.50       15.73     29.97 o 
   9  12   6      300.42      344.38     57.53 o 
  10  12   6      346.54      490.64    102.90 o 
  11  12   6        0.79       14.95     13.98 o 
  12  12   6       43.14       22.40     19.69 o 
  -3  13   6      156.86       68.04     29.71 o 
  -2  13   6       28.11       74.96     32.69 o 
  -1  13   6        1.82      129.26     45.58 o 
   0  13   6       46.40       16.33     22.40 o 
   1  13   6       41.62       14.63     21.12 o 
   2  13   6      220.91      207.02     72.01 o 
   3  13   6        1.61       56.54     55.97 o 
   4  13   6      180.69      107.52     52.37 o 
   5  13   6      170.47       38.53     29.45 o 
   6  13   6        1.90       61.40     51.28 o 
   7  13   6       88.73       53.99     32.61 o 
   8  13   6      210.29      115.39     59.49 o 
   9  13   6       75.95       83.58     55.83 o 
  10  13   6       14.24       10.33     23.58 o 
  11  13   6       20.63       58.95     46.19 o 
  -1  14   6        7.04       10.32     22.62 o 
   0  14   6      133.97       63.75     27.48 o 
   1  14   6       91.10       96.86     50.95 o 
   2  14   6        0.01      -20.56     35.77 o 
   3  14   6       51.98      103.48     77.76 o 
   4  14   6       35.39       70.73     58.47 o 
   5  14   6       47.13       92.66     56.68 o 
   6  14   6        4.05       33.67     50.03 o 
   7  14   6        4.07       12.19     28.01 o 
   8  14   6      250.87      268.08     74.60 o 
   9  14   6      416.32      608.98    116.64 o 
   2  15   6        4.75       74.67     54.37 o 
   3  15   6       40.55       66.18     57.86 o 
   4  15   6      117.93      201.50     76.61 o 
   5  15   6       26.89       29.14     36.07 o 
   6  15   6      125.93      151.61     64.16 o 
   7  15   6      183.10      138.85     44.16 o 
  -6 -13   7      170.33      129.31     38.38 o 
  -5 -13   7      302.93      193.25     58.68 o 
  -4 -13   7      145.04      129.45     72.03 o 
  -3 -13   7        0.18       -2.26     17.58 o 
  -2 -13   7       23.31       28.97     16.94 o 
  -1 -13   7       98.03      117.54     32.79 o 
   0 -13   7       37.71       91.22     59.39 o 
   1 -13   7        3.90       19.45     41.21 o 
   2 -13   7      101.16       42.09     40.81 o 
  -7 -12   7       21.32       13.34     19.13 o 
  -6 -12   7        2.94       10.86     20.89 o 
  -5 -12   7       93.86       54.85     25.89 o 
  -4 -12   7      194.40      214.57     66.82 o 
  -3 -12   7       93.50       68.42     25.04 o 
  -2 -12   7        0.29       29.61     20.30 o 
  -1 -12   7        3.10       20.79     17.82 o 
   0 -12   7      155.20       52.73     40.01 o 
   1 -12   7      303.39      291.36     78.75 o 
   2 -12   7       14.61       18.51     42.54 o 
   3 -12   7      119.58      146.21     89.93 o 
   4 -12   7      308.81      337.55     83.47 o 
   5 -12   7       58.94       38.15     42.61 o 
  -8 -11   7       13.68       41.30     19.66 o 
  -7 -11   7       23.99        4.31     21.06 o 
  -6 -11   7      233.38      218.79     36.60 o 
  -5 -11   7      147.43      148.75     37.27 o 
  -4 -11   7       47.94       26.75     16.63 o 
  -3 -11   7        1.84       23.34     15.75 o 
  -2 -11   7        1.87       10.50     23.80 o 
  -1 -11   7        5.99       37.71     21.87 o 
   0 -11   7      115.09       89.63     29.35 o 
   1 -11   7      732.67      680.22    132.11 o 
   2 -11   7     1071.78     1325.92   1121.38 o 
   3 -11   7      750.48      877.51    102.54 o 
   4 -11   7      252.28      259.67     83.91 o 
   5 -11   7       30.77       43.97     50.46 o 
   6 -11   7        0.87       52.89     48.97 o 
  -9 -10   7        4.13       11.50     13.05 o 
  -8 -10   7       11.07       11.54     16.19 o 
  -7 -10   7       56.47       54.08     21.30 o 
  -6 -10   7       73.78       47.25     21.51 o 
  -5 -10   7        5.74      -12.41     17.68 o 
  -4 -10   7       16.62        9.66     14.69 o 
  -3 -10   7       10.49       15.12     25.10 o 
  -2 -10   7        2.44       27.97     29.73 o 
  -1 -10   7      192.19      157.77     25.04 o 
   0 -10   7      182.37      158.58     27.44 o 
   1 -10   7      115.21      127.79     38.90 o 
   2 -10   7       28.57       10.45     11.82 o 
   3 -10   7      543.32      656.63     82.85 o 
   4 -10   7     1153.55     1312.24   1106.95 o 
   5 -10   7      547.39      585.71    159.15 o 
   6 -10   7        2.38       12.92     46.50 o 
   7 -10   7       12.65       42.28     65.03 o 
   8 -10   7       24.68        9.83     35.18 o 
 -10  -9   7      174.81      130.48     37.38 o 
  -9  -9   7      189.62      147.88     35.89 o 
  -8  -9   7      412.53      417.31     49.28 o 
  -7  -9   7      115.98       69.91     36.73 o 
  -6  -9   7      264.29      243.02     58.69 o 
  -5  -9   7      243.63      225.41     49.44 o 
  -4  -9   7       43.98       81.49     26.74 o 
  -3  -9   7      123.69      109.31     32.29 o 
  -2  -9   7      101.98       67.20     40.68 o 
  -1  -9   7      188.21      246.81     37.19 o 
   0  -9   7       14.16       16.45     16.06 o 
   1  -9   7      770.07      833.07     47.79 o 
   2  -9   7     2288.43     2489.85     83.70 o 
   3  -9   7      876.77     1111.52     93.16 o 
   4  -9   7       18.57       23.25     42.11 o 
   5  -9   7        5.49       54.61     42.42 o 
   6  -9   7        0.21       35.91     40.70 o 
   7  -9   7        1.32        8.72     44.75 o 
   8  -9   7       74.76       92.17     74.67 o 
 -11  -8   7       80.45       54.32     24.49 o 
 -10  -8   7       56.42       74.38     38.11 o 
  -9  -8   7       36.86       44.10     23.91 o 
  -8  -8   7       42.09        5.53     20.22 o 
  -7  -8   7      585.22      705.26    110.79 o 
  -6  -8   7      393.87      389.79     78.44 o 
  -5  -8   7       67.53       61.47     30.24 o 
  -4  -8   7      626.22      634.31     62.31 o 
  -3  -8   7      995.22      890.41     41.32 o 
  -2  -8   7      376.36      307.23     44.99 o 
  -1  -8   7       38.14       15.12     16.19 o 
   0  -8   7       42.68       40.29     24.20 o 
   1  -8   7      425.15      426.93     36.83 o 
   2  -8   7      143.09      103.30     28.39 o 
   3  -8   7      112.74       45.34     24.67 o 
   4  -8   7       93.13      171.41     86.56 o 
   5  -8   7        6.15       61.04     64.65 o 
   6  -8   7      109.70       27.96     42.58 o 
   7  -8   7       81.36       63.21     36.40 o 
   8  -8   7       64.13       70.99     42.20 o 
   9  -8   7        2.09       -0.02     37.16 o 
  10  -8   7       41.73       11.88     33.50 o 
 -11  -7   7       34.28       10.08     10.06 o 
 -10  -7   7        1.37       20.91     18.39 o 
  -9  -7   7      120.61       86.61     33.27 o 
  -8  -7   7      440.88      490.08     53.03 o 
  -7  -7   7      146.08       71.93     24.60 o 
  -6  -7   7       39.09       29.92     19.26 o 
  -5  -7   7      501.31      449.13     57.27 o 
  -4  -7   7     1117.74     1182.68     54.21 o 
  -3  -7   7     1774.44     1848.20     71.96 o 
  -2  -7   7       93.36       59.02     25.42 o 
  -1  -7   7      807.52      766.13     52.00 o 
   0  -7   7      486.85      558.57     45.47 o 
   1  -7   7      290.95      261.26     39.75 o 
   2  -7   7      500.41      566.16     41.15 o 
   3  -7   7      192.36      195.48     97.68 o 
   4  -7   7       26.08      -10.56     41.26 o 
   5  -7   7        7.86        6.08     42.54 o 
   6  -7   7        2.23       49.05     34.06 o 
   7  -7   7       18.94       55.41     33.95 o 
   8  -7   7       37.08       15.26     34.16 o 
   9  -7   7      175.39      111.78     51.87 o 
  10  -7   7      198.80      168.35     55.72 o 
 -11  -6   7      112.24      114.72     30.04 o 
 -10  -6   7      307.44      352.86     49.83 o 
  -9  -6   7       51.44       42.77     19.81 o 
  -8  -6   7       46.78       29.58     18.03 o 
  -7  -6   7      121.15      122.94     35.88 o 
  -6  -6   7      525.09      581.23     61.26 o 
  -5  -6   7      206.18      220.51     36.78 o 
  -4  -6   7        4.93       35.94     23.70 o 
  -3  -6   7      245.62      253.22     42.62 o 
  -2  -6   7      601.91      555.80     59.58 o 
  -1  -6   7       24.54       49.44     26.56 o 
   0  -6   7       61.89       68.46     14.77 o 
   1  -6   7      425.52      435.65     52.79 o 
   2  -6   7     1471.84     1601.34     81.88 o 
   3  -6   7      772.27      738.52     35.44 o 
   4  -6   7        5.32       20.51     27.40 o 
   5  -6   7      148.91      107.36     35.52 o 
   6  -6   7       90.18       59.35     22.33 o 
   7  -6   7       73.21       52.88     21.84 o 
   8  -6   7       15.14      -28.65     35.58 o 
   9  -6   7        3.51       53.26     29.10 o 
  10  -6   7       31.89       17.35     40.13 o 
  11  -6   7       50.86       56.78     47.79 o 
 -12  -5   7       95.23       87.43     48.59 o 
 -11  -5   7      138.07      125.83     26.50 o 
 -10  -5   7        4.73       46.06     22.15 o 
  -9  -5   7        8.20       10.44     14.97 o 
  -8  -5   7       64.86       38.69     20.67 o 
  -7  -5   7       27.44       -8.97     17.70 o 
  -6  -5   7        9.48        8.42     16.33 o 
  -5  -5   7      714.81      785.31     42.65 o 
  -4  -5   7        4.92       12.41     17.43 o 
  -3  -5   7       27.58       33.47     18.64 o 
  -2  -5   7      172.23      163.65     35.43 o 
  -1  -5   7      354.60      388.91     45.94 o 
   0  -5   7       47.86       44.72     18.34 o 
   1  -5   7        1.49       18.44      9.57 o 
   2  -5   7     1095.44     1198.98     60.57 o 
   3  -5   7     1161.94     1219.80     80.87 o 
   4  -5   7       93.95       50.45     16.56 o 
   5  -5   7       88.29      105.55     54.95 o 
   6  -5   7      259.86      226.56     64.65 o 
   7  -5   7      220.30      201.80     83.47 o 
   8  -5   7        8.05       11.85      9.86 o 
   9  -5   7        2.26       59.42     46.97 o 
  10  -5   7       32.18       20.56     29.24 o 
  11  -5   7       31.94       26.50     32.09 o 
  12  -5   7       75.17       20.35     34.45 o 
 -12  -4   7       23.14       80.19     48.59 o 
 -11  -4   7      404.02      491.58     99.05 o 
 -10  -4   7      723.70      906.92     68.70 o 
  -9  -4   7      157.85       98.49     36.53 o 
  -8  -4   7       37.73       27.08     19.14 o 
  -7  -4   7      926.29      983.47     49.55 o 
  -6  -4   7        0.47        7.10     15.06 o 
  -5  -4   7      698.52      774.03     42.95 o 
  -4  -4   7      107.22      141.12     36.78 o 
  -3  -4   7      923.25      937.00     41.60 o 
  -2  -4   7      293.37      299.96     28.16 o 
  -1  -4   7      272.44      290.56     32.85 o 
   0  -4   7     1230.69     1281.53    103.84 o 
   1  -4   7     1352.57     1269.30     42.11 o 
   2  -4   7       11.97       25.25     15.02 o 
   3  -4   7      237.90      148.68     60.12 o 
   4  -4   7      174.58      108.13     60.08 o 
   5  -4   7        0.58       17.81     17.38 o 
   6  -4   7        1.50       26.47     26.14 o 
   7  -4   7       14.11        9.53     16.81 o 
   8  -4   7        1.79        4.23     11.39 o 
   9  -4   7        2.14        0.03      9.76 o 
  10  -4   7       13.44       49.33     41.14 o 
  11  -4   7       61.89       52.51     39.71 o 
  12  -4   7        3.08        1.49     28.48 o 
 -12  -3   7       48.26       67.17     37.42 o 
 -11  -3   7       15.82       47.06     27.66 o 
 -10  -3   7      162.58       93.77     42.72 o 
  -9  -3   7      375.73      486.22     41.48 o 
  -8  -3   7      167.45      213.73     55.99 o 
  -7  -3   7       99.74       57.75     21.13 o 
  -6  -3   7      422.00      515.61     44.44 o 
  -5  -3   7        0.26       27.98     21.46 o 
  -4  -3   7      196.47      213.15     40.69 o 
  -3  -3   7       82.95       46.71     20.84 o 
  -2  -3   7       16.24        8.83      6.61 o 
  -1  -3   7       53.06       31.48     15.39 o 
   0  -3   7      118.21      107.74     23.97 o 
   1  -3   7     2541.57     2563.12     62.44 o 
   2  -3   7     6390.51     6561.77    191.50 o 
   3  -3   7     2394.43     2473.06    152.43 o 
   4  -3   7      122.00      110.73     30.98 o 
   5  -3   7        0.65       15.57     33.94 o 
   6  -3   7        0.57        3.10     21.96 o 
   7  -3   7       27.82       54.63     71.23 o 
   8  -3   7        1.95       -6.69     13.60 o 
   9  -3   7       76.44       32.53     17.31 o 
  10  -3   7      288.48      317.13     99.03 o 
  11  -3   7       72.57       55.76     37.84 o 
  12  -3   7        2.10       23.32     30.11 o 
  13  -3   7       74.31       45.13     39.19 o 
 -12  -2   7       88.01       72.64     39.49 o 
 -11  -2   7       84.25      134.35     45.11 o 
 -10  -2   7      167.40      567.15     67.55 o 
  -9  -2   7        2.85       -3.09     28.29 o 
  -8  -2   7      358.30      388.83     55.01 o 
  -7  -2   7      901.06      957.89     49.82 o 
  -6  -2   7       96.35      125.62     52.76 o 
  -5  -2   7      120.92      163.83     78.01 o 
  -4  -2   7       43.17       51.51     28.04 o 
  -3  -2   7      206.15      186.46     32.94 o 
  -2  -2   7     1495.17     1482.89     53.74 o 
  -1  -2   7     2271.13     2390.40     76.82 o 
   0  -2   7     2198.64     1987.11     72.69 o 
   1  -2   7     1471.12     1366.52     49.63 o 
   2  -2   7      282.63      269.17     42.91 o 
   3  -2   7      595.78      540.03     56.78 o 
   4  -2   7     4281.52     4992.96    125.54 o 
   5  -2   7     1623.57     1587.33     44.64 o 
   6  -2   7       51.54       53.68     20.22 o 
   7  -2   7        7.14       25.59     22.07 o 
   8  -2   7      568.93      797.05     73.99 o 
   9  -2   7      136.73       77.68     23.29 o 
  10  -2   7      247.76      190.15     34.70 o 
  11  -2   7       73.87       23.34     28.18 o 
  13  -2   7        3.29        8.89     25.02 o 
 -12  -1   7        4.51        9.24     22.21 o 
 -11  -1   7        3.39       37.82     21.46 o 
 -10  -1   7      490.51      724.32     81.67 o 
  -9  -1   7      970.75     1275.13     78.75 o 
  -8  -1   7       11.83       21.41     24.10 o 
  -7  -1   7       12.22       -6.51     23.32 o 
  -6  -1   7      632.51      671.15     57.18 o 
  -5  -1   7        1.88       16.39     23.93 o 
  -4  -1   7       40.00       44.16     28.91 o 
  -3  -1   7      419.53      393.54     43.45 o 
  -2  -1   7     2718.22     2805.31     84.88 o 
  -1  -1   7     2966.31     2825.37    107.89 o 
   0  -1   7      303.51      199.57     38.29 o 
   1  -1   7     3517.04     3316.98     78.56 o 
   2  -1   7     5774.25     5864.81    121.22 o 
   3  -1   7     7108.39     7403.41    114.56 o 
   4  -1   7       42.02       37.41     18.67 o 
   5  -1   7     1014.44     1023.86     34.90 o 
   6  -1   7        4.57       23.18     28.03 o 
   7  -1   7        6.95       10.40     17.41 o 
   8  -1   7     1011.19      874.19     90.49 o 
   9  -1   7     1692.51     2062.32    149.38 o 
  10  -1   7     1094.89     1488.58    102.99 o 
  11  -1   7      408.40      373.99     79.20 o 
  12  -1   7       21.15       39.75     49.04 o 
  13  -1   7      100.77       86.23     41.80 o 
 -12   0   7       67.92       24.80     26.43 o 
 -11   0   7      345.34      552.22    111.83 o 
 -10   0   7       10.69       20.23     23.67 o 
  -9   0   7       69.45       81.65     46.61 o 
  -8   0   7      682.08      776.74     66.94 o 
  -7   0   7      582.04      559.30     63.78 o 
  -6   0   7      150.38      164.20     50.83 o 
  -5   0   7        4.43      -13.89     25.77 o 
  -4   0   7     1266.59     1215.34     55.39 o 
  -3   0   7     3198.67     3257.94     93.16 o 
  -2   0   7      354.23      252.66     37.14 o 
  -1   0   7      658.33      578.49     42.51 o 
   0   0   7      313.54      311.70     33.27 o 
   1   0   7     2523.23     2476.23     68.73 o 
   2   0   7      230.97      198.83     27.22 o 
   3   0   7     1350.39     1208.77     30.40 o 
   4   0   7      118.76       83.86     25.22 o 
   5   0   7       48.14       22.32     16.85 o 
   6   0   7        0.02       28.71     19.43 o 
   7   0   7      274.34      234.63     37.76 o 
   8   0   7      231.36      190.11     44.40 o 
   9   0   7       83.47       51.25     19.98 o 
  10   0   7      194.09      183.93     53.45 o 
  11   0   7      889.38     1211.56    216.47 o 
  12   0   7      436.57      418.82    108.06 o 
 -11   1   7        4.71        7.85     25.39 o 
 -10   1   7       79.10       85.33     45.60 o 
  -9   1   7       93.83       77.50     41.50 o 
  -8   1   7        5.67       17.28     26.74 o 
  -7   1   7      164.39       89.62     40.53 o 
  -6   1   7      251.81      275.42     49.77 o 
  -5   1   7       87.70       69.98     41.95 o 
  -4   1   7       43.70       63.33     37.09 o 
  -3   1   7     3826.26     3903.01     95.96 o 
  -2   1   7     7533.94     8014.34    182.97 o 
  -1   1   7     2917.03     2910.09     71.89 o 
   0   1   7     2069.55     2164.62    386.30 o 
   1   1   7     3501.39     3605.97    182.51 o 
   2   1   7     5097.36     5115.40     58.25 o 
   3   1   7      451.92      395.92     19.03 o 
   4   1   7       85.20       43.70     10.60 o 
   5   1   7      298.60      167.33     21.92 o 
   6   1   7      917.21     1037.37     22.28 o 
   7   1   7      139.62       50.61     29.12 o 
   8   1   7      206.84      210.62     27.59 o 
   9   1   7     1236.02     1637.44    129.62 o 
  10   1   7     2015.84     2644.62    158.69 o 
  11   1   7       76.58       51.28     20.34 o 
  13   1   7       73.35       28.36     17.00 o 
 -11   2   7      364.33      530.72     65.03 o 
 -10   2   7      105.79       53.45     28.29 o 
  -9   2   7       61.84       40.04     32.89 o 
  -8   2   7       44.48       19.38     28.25 o 
  -7   2   7       36.66       33.32     27.52 o 
  -6   2   7       64.26       25.28     23.48 o 
  -5   2   7      113.57      113.86     43.24 o 
  -4   2   7     2192.11     2363.55     73.35 o 
  -3   2   7     1672.08     1736.39     72.60 o 
  -2   2   7      426.50      340.78     42.70 o 
  -1   2   7      813.33      763.79     35.53 o 
   0   2   7     2805.67     2524.29     43.96 o 
   1   2   7     2334.56     2334.81     34.91 o 
   2   2   7       12.61       56.26     23.11 o 
   3   2   7       63.63       54.75     15.12 o 
   4   2   7     3715.49     3837.36     56.14 o 
   5   2   7     2213.25     2099.35     37.18 o 
   6   2   7       34.97       30.38      9.62 o 
   7   2   7      432.87      428.31     75.73 o 
   8   2   7      604.07      483.49    102.53 o 
   9   2   7       31.93        9.18      8.26 o 
  10   2   7      384.50      310.63     54.28 o 
  11   2   7      416.81      505.56     64.91 o 
  12   2   7       16.26       27.75     17.73 o 
  13   2   7       37.50       25.63     13.63 o 
  14   2   7       24.18       13.58     24.99 o 
 -11   3   7        6.16       59.77     55.76 o 
 -10   3   7        3.91       40.77     32.16 o 
  -9   3   7        4.07       19.26     24.29 o 
  -8   3   7        0.11       -2.24     29.87 o 
  -7   3   7        4.51       12.26     29.52 o 
  -6   3   7      104.40       50.83     28.65 o 
  -5   3   7      418.25      513.89    118.69 o 
  -4   3   7       69.38       53.59     28.51 o 
  -3   3   7     1722.74     1666.86     68.73 o 
  -2   3   7     1204.24     1230.77     43.56 o 
  -1   3   7      505.16      405.42     28.01 o 
   0   3   7       59.22       57.91     20.47 o 
   1   3   7     2393.37     2378.26     34.46 o 
   2   3   7     2740.95     2926.35     39.31 o 
   3   3   7       12.53       26.03     13.16 o 
   4   3   7      323.59      274.67     51.04 o 
   5   3   7     2593.36     2610.33     49.79 o 
   6   3   7     2175.16     2265.57     46.52 o 
   7   3   7     1875.50     1996.56     43.33 o 
   8   3   7        1.20       13.73      9.23 o 
   9   3   7     1002.06      983.43     43.61 o 
  10   3   7      631.97      606.53     64.12 o 
  11   3   7        8.17       29.47     22.54 o 
  12   3   7       56.22       38.57     21.76 o 
  13   3   7       13.31       31.34     19.76 o 
  14   3   7        1.06        8.30     20.30 o 
 -10   4   7      199.34      171.51     97.40 o 
  -9   4   7       35.89        4.50     27.73 o 
  -8   4   7      249.89      334.24     66.37 o 
  -7   4   7      253.69      277.54     83.25 o 
  -6   4   7        0.98       12.83     19.82 o 
  -5   4   7      243.45      234.21    110.69 o 
  -4   4   7     1724.41     1969.47     88.67 o 
  -3   4   7     2473.06     2646.96     66.66 o 
  -2   4   7      439.88      484.12     28.42 o 
  -1   4   7      257.78      238.38     24.46 o 
   0   4   7     1140.63     1153.44     23.54 o 
   1   4   7      168.32      140.83     26.50 o 
   2   4   7        9.42        9.59      9.92 o 
   3   4   7       13.75       22.42     24.68 o 
   4   4   7      394.23      382.20     20.57 o 
   5   4   7     1482.67     1363.76     33.32 o 
   6   4   7        8.77       21.33      9.54 o 
   7   4   7     1146.47     1116.12     35.67 o 
   8   4   7      722.10      803.30     26.86 o 
   9   4   7       24.14        0.02     17.13 o 
  10   4   7       70.38       59.42     13.98 o 
  11   4   7       16.64       21.80     20.47 o 
  12   4   7      242.17      215.74    111.74 o 
  13   4   7      577.66      746.25    150.99 o 
  14   4   7      113.44       90.02     40.41 o 
 -10   5   7       14.30      -12.31     29.76 o 
  -9   5   7       13.01       22.45     24.92 o 
  -8   5   7        3.63      -24.19     26.27 o 
  -7   5   7        0.09       34.78     25.91 o 
  -6   5   7       18.18       -0.07     22.78 o 
  -5   5   7      280.62      185.09     29.85 o 
  -4   5   7      641.57      680.70     37.77 o 
  -3   5   7      144.68      137.99     41.11 o 
  -2   5   7      806.63      851.98     30.38 o 
  -1   5   7       21.81       45.02     16.15 o 
   0   5   7      823.25      820.22     25.87 o 
   1   5   7      359.26      321.13     23.11 o 
   2   5   7     1077.05     1054.65     24.73 o 
   3   5   7       23.29       18.90     10.46 o 
   4   5   7      100.98       68.57     12.35 o 
   5   5   7      949.61      900.72     19.33 o 
   6   5   7     1223.82     1178.71     23.65 o 
   7   5   7        5.04       10.04      4.35 o 
   8   5   7      492.75      627.85     78.20 o 
   9   5   7     1562.00     1853.66     63.68 o 
  10   5   7      799.50      893.42    111.70 o 
  11   5   7       19.13       37.71     16.99 o 
  12   5   7       85.89      156.84    119.87 o 
  13   5   7       11.39       -7.50     23.58 o 
  14   5   7       17.49       42.30     29.38 o 
  -9   6   7        2.90       16.06     29.99 o 
  -8   6   7        9.46        9.90     16.36 o 
  -7   6   7       45.54       48.17     32.14 o 
  -6   6   7      297.12      347.26     95.68 o 
  -5   6   7      222.34      306.70     63.80 o 
  -4   6   7      355.38      366.45     47.53 o 
  -3   6   7     2527.49     2880.76     51.02 o 
  -2   6   7        0.08       -1.78     14.60 o 
  -1   6   7       76.77       47.12     13.43 o 
   0   6   7       21.48       25.35     13.73 o 
   1   6   7       99.56      114.21     18.64 o 
   2   6   7      340.33      254.48     98.11 o 
   3   6   7      103.49      146.32     32.88 o 
   4   6   7       21.96       48.15     20.11 o 
   5   6   7        5.41       16.04      9.30 o 
   6   6   7      132.51      156.42     20.16 o 
   7   6   7      969.58     1019.07     41.91 o 
   8   6   7       40.72       42.23     18.86 o 
   9   6   7        6.66       11.85      8.71 o 
  10   6   7      218.45       96.74     70.03 o 
  11   6   7       47.99       65.60     24.12 o 
  12   6   7      113.21      103.90     33.64 o 
  13   6   7       47.28       15.30     23.41 o 
  14   6   7        0.37       22.38     23.55 o 
  -9   7   7        0.44       52.51     27.19 o 
  -8   7   7        4.49       20.03     26.01 o 
  -7   7   7        9.34      -20.18     22.86 o 
  -6   7   7       87.12       67.19     28.33 o 
  -5   7   7       14.56       72.09     46.57 o 
  -4   7   7      132.32       67.81     29.12 o 
  -3   7   7      844.33      928.99     47.31 o 
  -2   7   7      653.23      678.69     37.47 o 
  -1   7   7       37.30        1.88     17.93 o 
   0   7   7       40.06       12.78      9.78 o 
   1   7   7      363.39      354.69     49.75 o 
   2   7   7      171.57      143.80     26.00 o 
   3   7   7      111.20       83.68     17.41 o 
   4   7   7       18.96       24.92     14.66 o 
   5   7   7       25.61       27.31     18.02 o 
   6   7   7       36.36       10.21     14.16 o 
   7   7   7     1824.06     2163.62    119.41 o 
   8   7   7     1307.63     1417.13     57.09 o 
   9   7   7      679.41      859.62     91.15 o 
  10   7   7       39.44       47.98     26.22 o 
  11   7   7       54.08       74.38     37.10 o 
  12   7   7       67.58       58.56     16.79 o 
  13   7   7       31.14       25.91     35.96 o 
  -8   8   7       37.55       45.34     23.20 o 
  -7   8   7       17.87       -0.48     20.98 o 
  -6   8   7       29.03       88.50     34.81 o 
  -5   8   7      335.34      360.19     56.90 o 
  -4   8   7      310.80      165.36    100.83 o 
  -3   8   7      103.08       60.49     20.71 o 
  -2   8   7        0.78        5.22     10.97 o 
  -1   8   7        1.93       17.54     10.09 o 
   0   8   7      106.90       83.15     25.05 o 
   1   8   7      694.92      717.37     35.04 o 
   2   8   7      505.51      509.16     39.14 o 
   3   8   7      269.59      287.80     45.71 o 
   4   8   7     1144.39     1303.24     39.50 o 
   5   8   7       57.84       36.07     22.06 o 
   6   8   7      252.43      174.09     62.08 o 
   7   8   7      816.54     1005.08     59.90 o 
   8   8   7      263.03      301.31     54.30 o 
   9   8   7      208.53      172.39     50.90 o 
  10   8   7      609.85      744.82     91.71 o 
  11   8   7      371.35      533.25    134.44 o 
  12   8   7       29.55       33.23     22.94 o 
  13   8   7        1.09       20.13     14.30 o 
  -7   9   7       68.58       64.08     23.88 o 
  -6   9   7       15.35       54.44     31.13 o 
  -5   9   7        2.50       -4.92     17.03 o 
  -4   9   7      149.13      135.50     65.26 o 
  -3   9   7      413.55      438.84    102.73 o 
  -2   9   7     1767.08     2138.98     89.22 o 
  -1   9   7      118.20       63.57     19.13 o 
   0   9   7      134.91       49.51     39.08 o 
   1   9   7     1393.88     1557.38     65.56 o 
   2   9   7      403.95      353.24     41.68 o 
   3   9   7       38.72       28.74     20.50 o 
   4   9   7       42.74       25.01     16.51 o 
   5   9   7      134.73       65.39     29.33 o 
   6   9   7      511.33      584.23     66.71 o 
   7   9   7       13.33       -8.11     19.40 o 
   8   9   7      746.23      958.92     66.05 o 
   9   9   7      436.71      635.26     89.67 o 
  10   9   7       47.07       38.80     24.60 o 
  11   9   7        2.27       18.48     15.93 o 
  12   9   7        1.14        5.32     14.66 o 
  13   9   7        1.00       15.56     19.33 o 
  -6  10   7        1.01        3.50     33.63 o 
  -5  10   7       85.63       97.01     37.39 o 
  -4  10   7      427.49      502.77     70.62 o 
  -3  10   7      227.25      146.14     59.64 o 
  -2  10   7        1.52      -14.91     22.08 o 
  -1  10   7      521.41      556.58     52.13 o 
   0  10   7      449.14      428.99     51.48 o 
   1  10   7      328.17      284.77     35.70 o 
   2  10   7      131.54       79.92     26.09 o 
   3  10   7      389.62      359.96     44.78 o 
   4  10   7      602.76      685.51     63.23 o 
   5  10   7       78.51       44.43     21.66 o 
   6  10   7      193.30      133.77     42.76 o 
   7  10   7      281.67      365.11     92.46 o 
   8  10   7      171.14      133.12     45.17 o 
   9  10   7       66.85       47.18     39.18 o 
  10  10   7        0.39       -1.49     23.92 o 
  11  10   7        0.65       39.60     30.95 o 
  12  10   7        0.27       49.93     71.35 o 
  13  10   7        0.04       -0.54     12.97 o 
  -5  11   7      115.28       49.42     40.27 o 
  -4  11   7      145.73      104.27     46.18 o 
  -3  11   7       43.18        3.09     21.81 o 
  -2  11   7      282.04      208.17    108.20 o 
  -1  11   7       57.96       20.92     22.91 o 
   0  11   7       12.44        7.68     25.87 o 
   1  11   7       29.22       16.63      7.97 o 
   2  11   7      207.54      152.24     39.75 o 
   3  11   7      234.44      141.37     45.34 o 
   4  11   7      396.85      476.28     67.24 o 
   5  11   7     1108.04     1355.98     74.41 o 
   6  11   7      532.89      670.95     67.59 o 
   7  11   7       16.51       37.06     33.36 o 
   8  11   7       67.60       41.03     26.18 o 
  10  11   7      119.48      197.35     41.10 o 
  11  11   7       45.46       22.38     21.27 o 
  12  11   7        3.80       13.04     20.32 o 
  -4  12   7      602.97      765.11    121.58 o 
  -3  12   7      110.62       82.59     37.02 o 
  -2  12   7        3.35       -1.39     14.74 o 
  -1  12   7        0.35        4.90     13.73 o 
   0  12   7        8.54       48.93     22.90 o 
   1  12   7        0.39       29.11     14.96 o 
   2  12   7      118.74       36.22     23.98 o 
   3  12   7       86.66      110.91     39.59 o 
   4  12   7      533.77      583.38     51.17 o 
   5  12   7       60.29       32.85     32.56 o 
   6  12   7      190.26      127.03     41.08 o 
   7  12   7      142.15      161.97     42.55 o 
   8  12   7      274.89      363.96     59.39 o 
   9  12   7      223.55      214.37     97.40 o 
  10  12   7       21.38       17.73     17.75 o 
  11  12   7        8.20       97.50     52.67 o 
  -2  13   7      116.62       53.14     58.23 o 
  -1  13   7       19.55       18.33     18.56 o 
   0  13   7       11.57        9.20     18.76 o 
   1  13   7        4.57      -11.27     36.48 o 
   2  13   7       19.68       33.17     36.05 o 
   3  13   7      122.57       56.52     32.84 o 
   4  13   7       37.60       -1.18     31.36 o 
   6  13   7       61.58       89.27     64.39 o 
   7  13   7        0.24        1.93     29.83 o 
   8  13   7      146.64      167.92     61.19 o 
   9  13   7      270.53      292.30     45.51 o 
  10  13   7       24.62       51.61     42.68 o 
   0  14   7       87.08       71.72     54.70 o 
   1  14   7       88.41       97.64     56.78 o 
   2  14   7        5.38        0.90     41.62 o 
   3  14   7      161.45      113.43     52.34 o 
   4  14   7      362.59      436.34     82.38 o 
   5  14   7       43.69       60.45     50.69 o 
   6  14   7       62.51      131.99     69.27 o 
   7  14   7      148.26      234.70     62.34 o 
   8  14   7       10.24       31.57     34.47 o 
   9  14   7       41.85       34.14     32.89 o 
   3  15   7        9.43       70.99     56.47 o 
   4  15   7        9.29       56.21     48.43 o 
   5  15   7       24.47       60.27     40.20 o 
  -4 -13   8      104.60       71.67     33.26 o 
  -3 -13   8       18.84       15.80     13.36 o 
  -2 -13   8       59.53       34.12     34.15 o 
  -1 -13   8        1.82       25.49     35.04 o 
   0 -13   8      245.13      316.58     92.10 o 
   1 -13   8      162.60      242.64     82.26 o 
  -6 -12   8       63.96       23.49     18.44 o 
  -5 -12   8        0.77        4.58     14.17 o 
  -4 -12   8       40.50       27.02     21.21 o 
  -3 -12   8       53.49       26.00     22.22 o 
  -2 -12   8       17.81       26.76     17.86 o 
  -1 -12   8       92.22      104.69     35.82 o 
   0 -12   8       92.85       75.12     43.08 o 
   1 -12   8      249.36      286.95     66.07 o 
   2 -12   8      193.71      139.98     52.08 o 
   3 -12   8      193.43      119.28    105.11 o 
   4 -12   8        0.05       -9.10     48.76 o 
  -8 -11   8       15.80       23.91     24.12 o 
  -7 -11   8        8.90       16.82     13.53 o 
  -6 -11   8        6.51       24.27     18.26 o 
  -5 -11   8      201.14      184.23     42.29 o 
  -4 -11   8       85.97       52.15     29.53 o 
  -3 -11   8       89.92       53.03     23.05 o 
  -2 -11   8      133.77      105.91     28.07 o 
  -1 -11   8        0.56       19.43     19.70 o 
   0 -11   8       42.50       26.20     17.26 o 
   1 -11   8       97.66       66.21     38.29 o 
   2 -11   8        9.97       14.62     42.20 o 
   3 -11   8      471.27      403.92    153.47 o 
   4 -11   8      278.99      260.09     60.97 o 
   5 -11   8       25.91       53.76     49.40 o 
   6 -11   8        7.61       60.17     71.80 o 
  -9 -10   8      187.29      240.36     57.74 o 
  -8 -10   8       26.22       45.17     23.20 o 
  -7 -10   8       94.50       51.99     45.05 o 
  -6 -10   8      125.20       79.96     35.43 o 
  -5 -10   8        0.11       19.02     32.79 o 
  -4 -10   8       16.71       20.67     11.61 o 
  -3 -10   8      100.81       77.40     26.53 o 
  -2 -10   8      221.93      178.84     57.76 o 
  -1 -10   8       51.25       34.57     25.70 o 
   0 -10   8       46.05       32.64     14.95 o 
   1 -10   8     1363.67     1662.05    250.33 o 
   2 -10   8     1697.90     1943.53    288.05 o 
   3 -10   8      265.52      226.26     92.95 o 
   4 -10   8       19.59       52.20     64.04 o 
   5 -10   8      241.44      232.83     97.87 o 
   6 -10   8       58.41      167.71     84.91 o 
   7 -10   8        2.46       14.64     43.67 o 
  -9  -9   8      123.02      112.68     27.09 o 
  -8  -9   8      442.95      437.30     75.97 o 
  -7  -9   8      158.41      149.01     45.25 o 
  -6  -9   8       15.87       20.21     16.99 o 
  -5  -9   8        1.02       17.75     17.78 o 
  -4  -9   8       27.93       23.73     19.23 o 
  -3  -9   8       12.14       16.68     31.48 o 
  -2  -9   8       40.06       74.30     41.32 o 
  -1  -9   8       87.49       86.96     19.27 o 
   0  -9   8      361.02      307.09     66.85 o 
   1  -9   8       11.50       35.02     19.58 o 
   2  -9   8      497.86      539.85     75.45 o 
   3  -9   8      564.48      651.16    119.09 o 
   4  -9   8      239.03      351.88     66.11 o 
   5  -9   8        0.93       71.35     56.28 o 
   6  -9   8        1.00      -29.26     44.89 o 
   7  -9   8        2.11      -12.73     50.46 o 
   8  -9   8       49.13      174.93     86.63 o 
 -10  -8   8      173.74      122.13     60.20 o 
  -9  -8   8       36.39       37.29     17.10 o 
  -8  -8   8        5.11       16.78     26.34 o 
  -7  -8   8      168.99      203.42     49.47 o 
  -6  -8   8      227.54      216.99     57.26 o 
  -5  -8   8      156.74      126.44     32.16 o 
  -4  -8   8       93.01       80.68     64.23 o 
  -3  -8   8     1113.00     1171.83     55.43 o 
  -2  -8   8     1951.37     2069.78     77.67 o 
  -1  -8   8      640.42      717.71     73.41 o 
   0  -8   8       62.42       22.12     19.26 o 
   1  -8   8     1252.29     1356.26    147.67 o 
   2  -8   8     1731.33     2014.94     68.27 o 
   3  -8   8      319.32      430.21    100.84 o 
   4  -8   8       15.02       15.11     45.18 o 
   5  -8   8        4.85       22.14     44.42 o 
   6  -8   8        5.54      -26.27     40.53 o 
   7  -8   8       44.83        0.66     39.12 o 
   8  -8   8      312.27      437.68    115.16 o 
   9  -8   8      655.51     1151.04    199.78 o 
 -10  -7   8      101.08       54.81     18.25 o 
  -9  -7   8       24.77       12.03     18.78 o 
  -8  -7   8       15.99       -0.17     16.70 o 
  -7  -7   8       37.50       20.43     23.74 o 
  -6  -7   8      196.85      220.38     48.51 o 
  -5  -7   8      322.58      287.72     54.31 o 
  -4  -7   8      252.81      304.05     44.38 o 
  -3  -7   8       13.84        6.47     22.33 o 
  -2  -7   8       97.95       75.71     29.03 o 
  -1  -7   8     1205.51     1231.84     59.20 o 
   0  -7   8     1502.20     1691.88     64.95 o 
   1  -7   8      116.77       53.06     21.23 o 
   2  -7   8       31.58       19.65     15.22 o 
   3  -7   8        0.73      -24.00     41.52 o 
   4  -7   8       92.81       32.99     42.98 o 
   5  -7   8      332.78      478.00    132.04 o 
   6  -7   8        2.72       12.45     32.64 o 
   7  -7   8      137.38      259.48    105.21 o 
   8  -7   8       21.10      -10.21     40.34 o 
   9  -7   8       69.99       49.37     45.60 o 
  10  -7   8      338.83      436.95     96.65 o 
 -11  -6   8       11.46       28.88     17.61 o 
 -10  -6   8       68.12       40.89     35.17 o 
  -9  -6   8        3.52       36.22     45.88 o 
  -8  -6   8       16.11       23.30     20.05 o 
  -7  -6   8        7.03       45.40     25.94 o 
  -6  -6   8       26.22       52.83     21.44 o 
  -5  -6   8       96.23       45.19     48.10 o 
  -4  -6   8      174.43      164.82     39.83 o 
  -3  -6   8      991.72      987.72     50.34 o 
  -2  -6   8     1661.18     1635.32     78.11 o 
  -1  -6   8       10.95       19.95     16.45 o 
   0  -6   8      410.90      418.48     66.12 o 
   1  -6   8      788.62      760.92     50.67 o 
   2  -6   8      928.20      953.93     55.14 o 
   3  -6   8      283.14      239.28     68.31 o 
   4  -6   8       83.77      104.31     58.50 o 
   5  -6   8      859.74      983.12     95.74 o 
   6  -6   8      735.50      903.10     58.20 o 
   7  -6   8        0.11       26.89     14.91 o 
   8  -6   8       88.56      105.56     49.11 o 
   9  -6   8      320.79      484.48     68.97 o 
  10  -6   8      205.30      151.21     53.64 o 
  11  -6   8        0.28       27.49     34.00 o 
 -11  -5   8      374.77      458.28     63.05 o 
 -10  -5   8      482.02      699.39    100.48 o 
  -9  -5   8       66.54       33.78     33.86 o 
  -8  -5   8      184.55      176.96     54.49 o 
  -7  -5   8       97.02       69.84     34.05 o 
  -6  -5   8      145.60       98.26     29.24 o 
  -5  -5   8      191.90      128.42     32.83 o 
  -4  -5   8      393.83      398.49     78.47 o 
  -3  -5   8      754.43      794.55     52.06 o 
  -2  -5   8       67.70       39.75     23.42 o 
  -1  -5   8      851.98      864.73     44.69 o 
   0  -5   8      604.49      557.86     65.41 o 
   1  -5   8      259.53      221.69     52.67 o 
   2  -5   8       15.31       33.56     44.17 o 
   3  -5   8      267.05      356.93     79.32 o 
   4  -5   8      519.57      560.74     72.36 o 
   5  -5   8      169.84       48.55     40.40 o 
   6  -5   8        0.25       10.09     18.00 o 
   7  -5   8      304.18      353.57     41.35 o 
   8  -5   8       41.26       43.87     29.96 o 
   9  -5   8        5.34      -16.13     30.35 o 
  10  -5   8      161.68       80.40     39.07 o 
  11  -5   8       56.17      124.89     62.65 o 
 -11  -4   8       20.81       80.87     46.61 o 
 -10  -4   8       45.75       45.48     31.95 o 
  -9  -4   8      136.38      387.50    154.21 o 
  -8  -4   8       90.23       64.96     19.34 o 
  -7  -4   8       86.35       71.64     28.06 o 
  -6  -4   8       16.39        2.57     25.04 o 
  -5  -4   8      126.69      103.65     35.36 o 
  -4  -4   8      215.34      242.67     44.46 o 
  -3  -4   8        6.01        6.91     18.43 o 
  -2  -4   8      383.90      403.38     33.45 o 
  -1  -4   8        6.47       22.74     12.73 o 
   0  -4   8      338.25      257.83     47.58 o 
   1  -4   8     1255.60     1378.99    102.82 o 
   2  -4   8      490.93      515.57     35.33 o 
   3  -4   8      726.54      629.86     59.11 o 
   4  -4   8      255.67      173.06     45.60 o 
   5  -4   8      538.61      581.02     40.44 o 
   6  -4   8      561.13      683.78     46.94 o 
   7  -4   8       19.91       20.03     17.22 o 
   8  -4   8      108.37       80.10     44.30 o 
   9  -4   8      284.42      240.03    123.34 o 
  10  -4   8       80.88        5.66     26.43 o 
  11  -4   8        4.86      -16.32     24.12 o 
  12  -4   8        0.91       36.95     43.62 o 
 -11  -3   8      193.52      224.18     37.68 o 
 -10  -3   8      305.49      360.49     77.97 o 
  -9  -3   8        7.66       -3.23     22.71 o 
  -8  -3   8       53.30       17.14     42.37 o 
  -7  -3   8        0.78       17.63     17.54 o 
  -6  -3   8      234.26      294.05     37.13 o 
  -5  -3   8       40.77       57.67     42.99 o 
  -4  -3   8      579.72      555.73     66.68 o 
  -3  -3   8     1034.97     1023.83     49.09 o 
  -2  -3   8      989.11      954.06     47.22 o 
  -1  -3   8      139.34      147.20     35.33 o 
   0  -3   8       79.03       45.87     22.02 o 
   1  -3   8        5.54        1.06     26.77 o 
   2  -3   8       18.10        2.38     36.19 o 
   3  -3   8      414.93      304.90     75.83 o 
   4  -3   8       41.61       35.76     26.30 o 
   5  -3   8       15.76       19.65     21.03 o 
   6  -3   8        0.72       31.56     23.90 o 
   7  -3   8      299.52      270.22     56.39 o 
   8  -3   8      135.85       68.93     24.04 o 
   9  -3   8       54.74       79.80     25.41 o 
  10  -3   8      101.91       52.54     25.81 o 
  11  -3   8        1.06        1.18     22.92 o 
  12  -3   8       60.55       60.62     35.32 o 
 -11  -2   8       17.00       40.48     31.38 o 
 -10  -2   8      254.02      273.72     46.78 o 
  -9  -2   8      137.73       80.97     77.48 o 
  -8  -2   8       26.35       44.14     28.84 o 
  -7  -2   8       86.70       64.75     33.58 o 
  -6  -2   8       51.31       59.46     37.51 o 
  -5  -2   8       37.87       30.44     33.58 o 
  -4  -2   8       14.49       -5.05     26.36 o 
  -3  -2   8       11.22       29.14     19.43 o 
  -2  -2   8     1061.31     1020.85     36.36 o 
  -1  -2   8       23.61       -6.01     30.46 o 
   0  -2   8      554.88      550.81     64.86 o 
   1  -2   8     1001.32      926.25     56.40 o 
   2  -2   8      290.90      204.42     41.54 o 
   3  -2   8      601.34      352.28     46.17 o 
   4  -2   8        0.47       27.52     26.65 o 
   5  -2   8       86.08       56.30     22.60 o 
   6  -2   8       51.36       65.85     33.21 o 
   7  -2   8      256.48      294.03     42.81 o 
   8  -2   8     1720.05     1846.41     64.32 o 
   9  -2   8      260.43      226.35     44.86 o 
  10  -2   8       19.75       19.17     13.93 o 
  11  -2   8        7.41       30.05     16.15 o 
  12  -2   8        6.60       39.85     35.84 o 
  13  -2   8        5.70       28.03     35.96 o 
 -11  -1   8       63.88       96.43     39.12 o 
 -10  -1   8        0.15        9.12     22.35 o 
  -9  -1   8      119.26      139.46     57.27 o 
  -8  -1   8      501.99      665.52     65.95 o 
  -7  -1   8        0.20       54.82     43.12 o 
  -6  -1   8      307.94      275.16     45.60 o 
  -5  -1   8      162.92      135.50     45.51 o 
  -4  -1   8      572.27      525.70     73.63 o 
  -3  -1   8      292.79      358.48     45.29 o 
  -2  -1   8        5.27       19.17     26.38 o 
  -1  -1   8      450.35      410.92     51.14 o 
   0  -1   8      134.00      110.11     35.65 o 
   1  -1   8      280.20      267.87     56.68 o 
   2  -1   8      343.24      385.41     46.99 o 
   3  -1   8        0.74       -0.91      5.77 o 
   4  -1   8      261.61      327.57     31.78 o 
   5  -1   8        6.66       23.98     35.60 o 
   6  -1   8      108.76       64.85     29.22 o 
   7  -1   8       70.12       85.93     35.11 o 
   8  -1   8       93.44       50.46     23.74 o 
   9  -1   8       34.38       32.42     14.02 o 
  10  -1   8      338.50      296.14     84.36 o 
  11  -1   8      262.93       93.56     60.43 o 
 -11   0   8        2.31      -20.16     24.97 o 
 -10   0   8      117.87      198.22     58.57 o 
  -9   0   8       51.96       -0.05     25.63 o 
  -8   0   8      171.37      246.04     87.95 o 
  -7   0   8      373.12      363.76     65.12 o 
  -6   0   8      245.81      214.16     35.79 o 
  -5   0   8      632.78      630.24     51.47 o 
  -4   0   8       43.15       15.80     26.67 o 
  -3   0   8     1634.72     1598.74     63.76 o 
  -2   0   8     2728.03     3033.19     92.36 o 
  -1   0   8      785.35      658.84     45.88 o 
   0   0   8      961.53      918.44     40.44 o 
   1   0   8     4706.91     5126.32    127.23 o 
   2   0   8     2798.95     2912.82     58.04 o 
   3   0   8     1141.67     1143.96     27.00 o 
   4   0   8      305.09      309.48     57.26 o 
   5   0   8        4.72        8.69     17.28 o 
   6   0   8       11.29       37.25     24.79 o 
   7   0   8      472.38      376.28     99.56 o 
   8   0   8     1338.38     1668.08    109.08 o 
   9   0   8      826.00      946.79     76.85 o 
  10   0   8       35.87       53.68     18.22 o 
  11   0   8        5.65       41.48     72.53 o 
  12   0   8       39.64        6.05     11.48 o 
 -11   1   8      124.24       47.96     29.61 o 
 -10   1   8        3.77       -0.92     28.15 o 
  -9   1   8       78.07       52.56     25.84 o 
  -8   1   8       85.58      299.21     91.39 o 
  -7   1   8        0.54       35.27     29.38 o 
  -6   1   8       48.44       46.64     36.57 o 
  -5   1   8       81.92       33.93     26.67 o 
  -4   1   8     1294.55     1388.92     72.57 o 
  -3   1   8      216.75       77.88     28.46 o 
  -2   1   8     1093.65     1086.86     55.24 o 
  -1   1   8     3765.71     3939.35    104.26 o 
   0   1   8     4212.99     4403.44    114.64 o 
   1   1   8     1129.45     1090.54     57.75 o 
   2   1   8      523.98      517.60     26.11 o 
   3   1   8       15.48       10.76     11.17 o 
   4   1   8     1899.53     2174.50     36.95 o 
   5   1   8      226.42      167.04     17.65 o 
   6   1   8      823.96      847.75     66.86 o 
   7   1   8      748.09      800.28     85.14 o 
   8   1   8       83.82       75.54     23.54 o 
   9   1   8       66.27       28.02     18.78 o 
  10   1   8      582.44      590.35     50.03 o 
  11   1   8      510.16      457.90     37.27 o 
  12   1   8       37.43       -1.84     17.26 o 
  13   1   8       18.00        9.20      7.92 o 
 -11   2   8       85.24      104.76     46.19 o 
 -10   2   8       76.90       25.42     33.01 o 
  -9   2   8        0.49       16.65     27.28 o 
  -8   2   8       77.78       68.61     42.51 o 
  -7   2   8       13.43        3.63     44.49 o 
  -6   2   8      891.36      888.50     61.66 o 
  -5   2   8        3.93      -11.46     27.16 o 
  -4   2   8       72.99       43.38     26.95 o 
  -3   2   8     1364.22     1247.64     55.22 o 
  -2   2   8     2138.11     2274.40     71.06 o 
  -1   2   8      348.47      381.40     39.75 o 
   0   2   8     2320.66     2287.82     50.96 o 
   1   2   8     4713.47     5140.96     87.24 o 
   2   2   8     2713.10     3005.40     58.31 o 
   4   2   8     1909.63     1915.84     28.69 o 
   5   2   8     1030.55     1021.43     37.14 o 
   6   2   8     1204.97     1234.91     51.42 o 
   7   2   8      204.29      212.46     26.09 o 
   8   2   8      660.78      656.45     41.25 o 
   9   2   8     1315.85     1580.49     63.34 o 
  10   2   8      157.18      150.20     40.71 o 
  11   2   8        4.71       28.08     15.35 o 
  12   2   8       16.05       41.19     19.17 o 
  13   2   8        8.90       24.12     18.32 o 
  14   2   8       51.04       53.76     19.59 o 
 -10   3   8       31.33      -14.26     33.79 o 
  -9   3   8        0.23       17.78     28.91 o 
  -8   3   8      263.66      271.46     64.44 o 
  -7   3   8      148.98      174.81     54.51 o 
  -6   3   8       23.25       43.69     41.73 o 
  -5   3   8     1924.44     2226.77     91.58 o 
  -4   3   8     1846.72     2105.44     82.10 o 
  -3   3   8     1473.03     1642.39     81.98 o 
  -2   3   8     1238.66     1319.99     43.10 o 
  -1   3   8     2878.61     3202.92     57.85 o 
   0   3   8      733.63      770.80     55.67 o 
   1   3   8       28.68       21.62     12.59 o 
   2   3   8       48.60       42.61     11.75 o 
   3   3   8      147.13      114.85     17.45 o 
   4   3   8      466.85      470.78     22.55 o 
   5   3   8       59.16       34.68     12.29 o 
   6   3   8      536.60      580.47     29.31 o 
   7   3   8     1976.06     2233.48     50.70 o 
   8   3   8      606.12      660.20     28.31 o 
   9   3   8        7.95       -5.67      5.88 o 
  10   3   8       39.40        3.11     20.75 o 
  11   3   8       92.89       49.56     35.86 o 
  12   3   8       17.47       41.92     15.87 o 
  13   3   8      101.82      108.65     50.22 o 
  14   3   8       19.77       48.17     27.89 o 
 -10   4   8       41.50       39.23     31.26 o 
  -9   4   8        0.72       30.84     30.98 o 
  -8   4   8       26.59       64.18     38.20 o 
  -7   4   8      252.86      341.93    100.14 o 
  -6   4   8      646.34      894.84     80.90 o 
  -5   4   8      376.38      358.81     92.43 o 
  -4   4   8       24.31       37.63     14.41 o 
  -3   4   8      583.64      631.12     36.37 o 
  -2   4   8     1319.86     1282.85     42.45 o 
  -1   4   8      159.92      172.58     33.08 o 
   0   4   8     1223.28     1275.74     32.64 o 
   1   4   8       62.86       73.64     15.74 o 
   2   4   8       43.76       69.88     19.80 o 
   3   4   8       54.48       29.99     12.53 o 
   4   4   8      977.59      932.84     21.10 o 
   5   4   8     1959.51     2140.21     45.76 o 
   6   4   8     1588.49     1637.73     52.19 o 
   7   4   8        3.68        9.56      8.16 o 
   8   4   8      447.52      500.65     66.74 o 
   9   4   8     1122.29     1274.00     39.11 o 
  10   4   8      415.58      447.16    110.84 o 
  11   4   8        8.88       33.62     25.28 o 
  12   4   8        0.74       34.42     12.97 o 
  13   4   8      117.52      121.47     53.45 o 
  14   4   8       14.99       46.59     17.09 o 
  -9   5   8       32.55      -22.35     34.07 o 
  -8   5   8       47.82       64.34     43.15 o 
  -7   5   8        3.85       21.24     26.38 o 
  -6   5   8      202.05      189.21     71.14 o 
  -5   5   8     1512.06     1868.92     97.12 o 
  -4   5   8     1999.83     2270.41     55.81 o 
  -3   5   8     2282.44     2593.97     75.01 o 
  -2   5   8      104.33       82.70     23.83 o 
  -1   5   8      184.90      134.61     45.35 o 
   0   5   8      114.28       70.38     18.53 o 
   1   5   8     1443.35     1502.40     35.39 o 
   2   5   8       60.04       98.27     21.89 o 
   3   5   8      537.91      557.61     24.96 o 
   4   5   8     2591.61     2646.98     41.01 o 
   5   5   8      695.85      714.51     64.51 o 
   6   5   8     1243.39     1357.48     47.32 o 
   7   5   8     1791.39     1962.77     54.49 o 
   8   5   8       39.34       29.99     14.20 o 
   9   5   8      103.28       63.75     23.10 o 
  10   5   8       36.57       16.96     12.87 o 
  11   5   8       31.86       35.70     24.19 o 
  12   5   8       85.68      124.92     54.68 o 
  13   5   8       38.85       33.76     18.11 o 
  14   5   8       19.74       35.77     19.07 o 
  -9   6   8       35.68       58.66     40.34 o 
  -8   6   8        0.27       23.01     28.48 o 
  -7   6   8      258.62      426.98     65.67 o 
  -6   6   8       94.37      179.05     77.97 o 
  -5   6   8       28.37       23.08     29.50 o 
  -4   6   8      497.48      464.00     41.38 o 
  -3   6   8      760.62      902.89     32.96 o 
  -2   6   8      416.57      370.68     35.27 o 
  -1   6   8      239.97      306.54     34.16 o 
   0   6   8      121.08       98.79     27.05 o 
   1   6   8      177.61      218.99     32.64 o 
   2   6   8      187.93      204.61     29.45 o 
   3   6   8        3.02       13.92     13.98 o 
   4   6   8      418.26      371.60     47.65 o 
   5   6   8     1403.71     1427.66     41.51 o 
   6   6   8        0.43       16.22     14.68 o 
   7   6   8     1570.37     1921.42     96.59 o 
   8   6   8     1471.10     1789.11     83.61 o 
   9   6   8      447.34      390.62     74.70 o 
  10   6   8        2.29       24.97     18.37 o 
  11   6   8      144.95       99.80     30.47 o 
  12   6   8       10.42       10.12     13.06 o 
  13   6   8      279.40      183.46    106.97 o 
  14   6   8       18.83       16.58     21.97 o 
  -8   7   8        9.25       52.24     61.66 o 
  -7   7   8        1.49       24.11     24.55 o 
  -6   7   8      250.74      205.01    131.38 o 
  -5   7   8      826.20      972.66     51.86 o 
  -4   7   8       19.82       69.33     33.40 o 
  -3   7   8        0.07       30.33     21.32 o 
  -2   7   8       21.32        2.82      8.16 o 
  -1   7   8       13.37       26.88     18.17 o 
   0   7   8      759.18      921.49     51.48 o 
   1   7   8       25.22       13.62     15.07 o 
   2   7   8      290.43      241.99     35.06 o 
   3   7   8     1626.97     1824.28     49.25 o 
   4   7   8     1153.87     1298.42     38.44 o 
   5   7   8      325.13      362.79     31.36 o 
   6   7   8        7.87       32.80     21.31 o 
   7   7   8      614.64      396.49    133.72 o 
   8   7   8       19.93        7.49     15.31 o 
   9   7   8      707.97      837.12     60.10 o 
  10   7   8      147.88      150.01     43.21 o 
  11   7   8        2.22       11.88     14.16 o 
  12   7   8        6.35       -0.09     18.53 o 
  13   7   8        5.44       43.27     28.93 o 
  14   7   8        9.00       27.23     37.84 o 
  -7   8   8        0.39       29.16     24.61 o 
  -6   8   8        1.26       24.89     19.14 o 
  -5   8   8      209.97       77.69     82.03 o 
  -4   8   8      261.43      289.54     76.61 o 
  -3   8   8      255.45      204.57     57.78 o 
  -2   8   8       27.78       35.91     15.19 o 
  -1   8   8      700.38      701.32     52.93 o 
   0   8   8       82.70       82.91     24.94 o 
   1   8   8       56.11       45.45     20.48 o 
   2   8   8        0.48       18.87     14.11 o 
   3   8   8      826.83      916.42     35.19 o 
   4   8   8     1398.21     1714.87     52.82 o 
   5   8   8      463.27      569.53     62.21 o 
   6   8   8       12.77       -8.24     19.70 o 
   7   8   8     1459.66     1769.57     65.17 o 
   8   8   8      931.67     1140.94     58.78 o 
   9   8   8       19.11        8.47     11.59 o 
  10   8   8       10.36        6.38     11.58 o 
  11   8   8       20.88        9.15     11.77 o 
  12   8   8        0.26        1.52     19.34 o 
  13   8   8        0.07       51.75     49.91 o 
  -7   9   8        0.74        1.94     23.02 o 
  -6   9   8       61.38       91.62     33.92 o 
  -5   9   8      168.05      130.46     52.60 o 
  -4   9   8       73.14       41.68     27.93 o 
  -3   9   8      142.15       95.33     38.38 o 
  -2   9   8      134.63       64.63     27.52 o 
  -1   9   8      380.51      293.13     52.65 o 
   0   9   8        4.78        5.42     13.37 o 
   1   9   8      284.77      204.83     43.05 o 
   2   9   8      808.87      856.29     48.29 o 
   3   9   8      547.22      553.95     39.95 o 
   4   9   8       10.19        5.65      9.50 o 
   5   9   8      313.05      264.62     54.43 o 
   6   9   8     1017.49     1079.34     63.05 o 
   7   9   8       10.16       20.80     25.13 o 
   8   9   8      216.57      194.66     49.65 o 
   9   9   8      257.70      250.45     72.47 o 
  10   9   8       18.03        0.27     12.84 o 
  11   9   8       41.25       36.52     15.48 o 
  12   9   8        4.62       -4.65     14.12 o 
  13   9   8        5.80       59.25     44.02 o 
  -6  10   8        0.47        2.72     23.94 o 
  -5  10   8       32.13       34.28     53.81 o 
  -4  10   8       12.84        8.32     20.29 o 
  -3  10   8       58.72       47.54     20.81 o 
  -2  10   8       30.79       38.20     26.65 o 
  -1  10   8       46.68       16.73     25.53 o 
   0  10   8      445.08      328.74     69.49 o 
   1  10   8       25.60       26.59     11.63 o 
   2  10   8      204.44      196.55     40.27 o 
   3  10   8      475.68      480.53     45.23 o 
   4  10   8     1834.30     2334.34     89.93 o 
   5  10   8      996.53     1264.59    111.17 o 
   6  10   8        0.06       25.20     30.04 o 
   7  10   8      304.65      335.66     95.44 o 
   8  10   8      649.88      748.35     61.66 o 
   9  10   8       37.61       13.78     30.66 o 
  10  10   8       16.52       51.11     20.68 o 
  11  10   8       39.18       45.85     24.02 o 
  12  10   8       19.53       39.99     25.27 o 
  -4  11   8      227.38      143.95     56.36 o 
  -3  11   8       99.34       97.03     92.34 o 
  -2  11   8        9.35      -16.39     18.43 o 
  -1  11   8       64.34       62.59     24.27 o 
   0  11   8       59.62       59.15     21.06 o 
   1  11   8      129.70       15.86     23.54 o 
   2  11   8      197.86      119.53     43.97 o 
   3  11   8       41.63       62.97     31.26 o 
   4  11   8       34.71       22.49     18.73 o 
   5  11   8      182.96      179.90     89.88 o 
   6  11   8      579.55      711.23     58.92 o 
   7  11   8      240.39      155.31     62.03 o 
   8  11   8       59.30       50.77     27.75 o 
   9  11   8       19.26       19.94     23.71 o 
  10  11   8      122.12       61.11     49.34 o 
  11  11   8       84.57       72.58     30.52 o 
  12  11   8       20.35       39.67     34.14 o 
  -3  12   8        6.67      -12.37     23.18 o 
  -2  12   8       22.42        0.95     19.44 o 
  -1  12   8       47.99       28.34     12.05 o 
   0  12   8        0.77       45.35     50.93 o 
   1  12   8       35.05       23.11     12.15 o 
   2  12   8       68.97       13.99     18.97 o 
   3  12   8      293.28      175.50     75.95 o 
   4  12   8      318.85      168.46     64.36 o 
   5  12   8       18.64       28.97     15.88 o 
   6  12   8       54.32       28.27     17.91 o 
   7  12   8      118.23       58.57     29.46 o 
   8  12   8       84.97      100.42     42.41 o 
   9  12   8      109.74       47.77     25.41 o 
  10  12   8      102.39      165.37     54.61 o 
  11  12   8      199.28      126.60     40.11 o 
  -2  13   8       19.48       40.57     21.13 o 
  -1  13   8       53.25       40.61     22.17 o 
   0  13   8        1.78       40.00     20.67 o 
   1  13   8       80.05      200.89     86.77 o 
   2  13   8      382.82      250.12     66.66 o 
   3  13   8      135.07       93.44     46.19 o 
   4  13   8       22.25       74.78     32.74 o 
   5  13   8        4.62       20.46     20.72 o 
   6  13   8        8.92       13.31     20.51 o 
   7  13   8       18.13       70.51     31.75 o 
   8  13   8       53.90       84.05     43.82 o 
   9  13   8       95.38       74.00     64.65 o 
  10  13   8       68.30      110.23     36.50 o 
   1  14   8       65.46      111.29     67.03 o 
   2  14   8       62.45       42.16     53.10 o 
   3  14   8        0.21       11.93     35.96 o 
   4  14   8       14.93       14.17     39.89 o 
   5  14   8       13.84      -20.77     42.61 o 
   6  14   8        6.69      -27.56     37.96 o 
   7  14   8       41.20       19.38     31.50 o 
   8  14   8        1.84       38.36     42.82 o 
  -5 -12   9       11.96        8.39     23.34 o 
  -4 -12   9        8.22       47.80     26.82 o 
  -3 -12   9       36.82        8.07     17.51 o 
  -2 -12   9       75.32       53.73     22.34 o 
  -1 -12   9       12.95       14.15     48.83 o 
   0 -12   9       27.91       78.87     41.69 o 
   1 -12   9        4.35       29.76     51.02 o 
   2 -12   9       10.97       49.80     53.00 o 
  -6 -11   9        1.54        0.62     19.86 o 
  -5 -11   9       37.28       33.66     12.67 o 
  -4 -11   9      145.81      166.63     37.43 o 
  -3 -11   9        1.55       12.91     14.00 o 
  -2 -11   9       86.26       41.36     22.50 o 
  -1 -11   9       50.78       21.27     31.97 o 
   0 -11   9       42.02      -16.36     39.78 o 
   1 -11   9      181.60      235.03     75.10 o 
   2 -11   9       36.35       65.17     69.56 o 
   3 -11   9       11.75       24.85     45.03 o 
   4 -11   9        5.27       16.74     46.61 o 
   5 -11   9       34.41       97.92     90.73 o 
  -8 -10   9       79.99       38.48     21.43 o 
  -7 -10   9       32.35       26.47     14.68 o 
  -6 -10   9        2.41       23.43     38.04 o 
  -5 -10   9       21.41       21.04     20.80 o 
  -4 -10   9      294.86      265.67     44.19 o 
  -3 -10   9      153.66      153.29     40.64 o 
  -2 -10   9       20.21       11.44      9.22 o 
  -1 -10   9       26.64       20.85     38.08 o 
   0 -10   9        9.34        3.61     36.10 o 
   1 -10   9       21.83      134.37     69.74 o 
   2 -10   9      118.10      115.56     64.84 o 
   3 -10   9      126.48       60.83     43.36 o 
   4 -10   9       45.04      144.42     89.05 o 
   5 -10   9        7.95       41.21     72.55 o 
   6 -10   9        2.51      128.76     66.49 o 
  -8  -9   9       75.33       60.44     26.38 o 
  -7  -9   9      413.66      408.04    130.46 o 
  -6  -9   9      128.21      117.19     37.18 o 
  -4  -9   9      112.21      102.49     32.77 o 
  -3  -9   9       47.25       31.75     23.03 o 
  -2  -9   9      183.70      132.63     39.22 o 
  -1  -9   9      237.48      198.19     48.18 o 
   0  -9   9       56.30       26.87     15.68 o 
   1  -9   9      378.76      401.23    124.61 o 
   2  -9   9      208.67      141.94     72.67 o 
   3  -9   9       12.18       19.95     42.98 o 
   4  -9   9       67.33      129.26     76.91 o 
   5  -9   9      178.00       30.44     43.34 o 
   6  -9   9      115.01      180.92     73.56 o 
   7  -9   9       39.08       83.00     73.80 o 
   8  -9   9      179.62      154.44     53.52 o 
  -9  -8   9      163.68      195.94     60.11 o 
  -8  -8   9       77.53       52.99     19.50 o 
  -7  -8   9        0.23        4.72     23.00 o 
  -6  -8   9       14.68      -13.27     24.76 o 
  -5  -8   9       34.08       39.52     21.26 o 
  -4  -8   9       68.76       57.48     31.36 o 
  -3  -8   9        7.71       19.86     23.60 o 
  -2  -8   9      301.62      241.79     45.55 o 
  -1  -8   9     1017.59     1038.02    101.37 o 
   0  -8   9     1048.73      942.24     71.12 o 
   1  -8   9        2.80       25.31     17.21 o 
   2  -8   9      356.75      428.58    119.38 o 
   3  -8   9       72.74       62.93     39.21 o 
   4  -8   9       39.12       90.26     63.40 o 
   5  -8   9       93.61       14.01     45.86 o 
   6  -8   9        3.60       63.17     43.10 o 
   7  -8   9       34.03       50.27     45.15 o 
   8  -8   9       25.11      -11.32     44.07 o 
   9  -8   9      141.99      184.71     77.17 o 
 -10  -7   9       42.35       20.80     32.07 o 
  -9  -7   9        0.81       11.83     17.93 o 
  -8  -7   9      310.61      342.12     69.20 o 
  -6  -7   9       73.55       62.18     28.80 o 
  -5  -7   9       52.40       41.94     24.69 o 
  -4  -7   9      697.61      657.45     56.45 o 
  -3  -7   9     1094.69     1231.71     61.76 o 
  -2  -7   9      815.72      913.39     63.65 o 
  -1  -7   9        7.82       16.53     15.34 o 
   0  -7   9     1637.21     1697.35    130.16 o 
   1  -7   9     1987.10     2138.11     88.55 o 
   2  -7   9      673.77      650.97    100.49 o 
   3  -7   9      113.35       85.82     71.04 o 
   4  -7   9       25.41       66.91     66.61 o 
   5  -7   9       95.22       63.34     29.07 o 
   6  -7   9       24.84       34.04     28.56 o 
   7  -7   9       63.52        3.35     37.84 o 
   8  -7   9      246.71      309.16     92.76 o 
   9  -7   9      413.43      490.66     79.48 o 
  10  -7   9       34.18       30.75     42.77 o 
 -10  -6   9        0.60       34.79     20.33 o 
  -9  -6   9        3.68       19.91     28.78 o 
  -8  -6   9        0.37       22.79     17.48 o 
  -7  -6   9      219.35      214.78     59.15 o 
  -6  -6   9        0.09       35.05     23.31 o 
  -5  -6   9      425.51      364.82     78.33 o 
  -4  -6   9      400.70      359.53     54.28 o 
  -3  -6   9        4.35       10.19     13.00 o 
  -2  -6   9     1654.48     1724.58     68.85 o 
  -1  -6   9     2278.02     2339.48     83.40 o 
   0  -6   9     1266.60     1224.37    111.09 o 
   1  -6   9       43.60       41.12     52.27 o 
   2  -6   9      124.43       67.17     21.34 o 
   3  -6   9       18.77       -3.28     36.19 o 
   4  -6   9      173.34       63.43     40.46 o 
   5  -6   9       10.79       13.94     22.13 o 
   6  -6   9      303.74      291.41     67.61 o 
   7  -6   9      460.00      495.44    120.76 o 
   8  -6   9       46.80       49.30     50.10 o 
   9  -6   9      129.45       57.77     37.98 o 
 -10  -5   9       66.38       42.52     30.64 o 
  -9  -5   9       12.89       19.64     21.13 o 
  -8  -5   9       21.84       28.57     17.38 o 
  -7  -5   9      284.26      292.12     48.92 o 
  -6  -5   9       66.02       64.70     30.32 o 
  -5  -5   9        0.53        9.20     14.82 o 
  -4  -5   9      446.08      417.61     59.86 o 
  -3  -5   9     1220.90     1275.74     61.22 o 
  -2  -5   9      470.65      490.33     73.84 o 
  -1  -5   9      527.23      527.92     49.65 o 
   0  -5   9     2278.60     2464.04     73.34 o 
   1  -5   9     1233.99     1285.10     55.83 o 
   2  -5   9      172.75      144.90     36.91 o 
   3  -5   9      524.29      481.14     79.18 o 
   4  -5   9      578.54      594.64     68.40 o 
   5  -5   9      818.30      882.57     58.78 o 
   6  -5   9      272.02      293.43     45.45 o 
   7  -5   9      107.08       82.21     71.44 o 
   8  -5   9      455.49      500.29     47.20 o 
   9  -5   9      439.25      457.72     67.34 o 
  10  -5   9      151.04       85.71     46.68 o 
  11  -5   9        4.82       69.86     61.49 o 
 -10  -4   9       14.26       49.54     24.31 o 
  -9  -4   9      158.09      140.22     58.73 o 
  -8  -4   9        0.01       18.71     25.48 o 
  -7  -4   9       19.04       18.58     21.45 o 
  -6  -4   9      198.19      156.17     51.49 o 
  -5  -4   9     1226.21     1369.14     97.12 o 
  -4  -4   9     1536.69     1543.55     58.32 o 
  -3  -4   9      511.12      418.88     77.80 o 
  -2  -4   9       82.32       75.71     27.90 o 
  -1  -4   9      684.74      603.97     68.28 o 
   0  -4   9      105.73       41.75     35.37 o 
   1  -4   9      242.90      227.59     41.55 o 
   2  -4   9      165.03       56.94     53.05 o 
   3  -4   9       50.37      165.02     64.49 o 
   4  -4   9      536.31      523.81     63.78 o 
   5  -4   9        0.45       -4.92     19.14 o 
   6  -4   9      474.27      467.48     90.15 o 
   7  -4   9     1068.80     1425.31     64.36 o 
   8  -4   9      124.71       81.69     42.84 o 
   9  -4   9      151.21      104.61    106.66 o 
  10  -4   9      125.10       81.86     52.82 o 
  11  -4   9        0.32      -13.39     30.39 o 
  12  -4   9       69.42       71.30     39.38 o 
 -10  -3   9       29.07       12.14     21.90 o 
  -9  -3   9       25.42       17.52     27.14 o 
  -8  -3   9       25.78       14.83     27.11 o 
  -7  -3   9      106.19      111.67     50.10 o 
  -6  -3   9      321.51      313.19     52.91 o 
  -5  -3   9       14.89       16.95     18.22 o 
  -4  -3   9      297.66      347.59     38.51 o 
  -3  -3   9     1142.61     1312.43     93.36 o 
  -2  -3   9      714.95      845.03     48.39 o 
  -1  -3   9      264.43      213.39     31.69 o 
   0  -3   9      174.80      108.37     37.04 o 
   1  -3   9       32.07       46.12     36.78 o 
   2  -3   9      178.06      146.73     57.60 o 
   3  -3   9       58.46       29.78     34.12 o 
   4  -3   9      841.94     1004.60     56.96 o 
   5  -3   9      329.10      382.25     40.31 o 
   6  -3   9        9.82        1.27     18.61 o 
   7  -3   9     1249.52     1603.73     59.60 o 
   8  -3   9     1653.98     2179.39     91.65 o 
   9  -3   9      210.42      246.40     53.73 o 
  10  -3   9       25.16       25.13     32.21 o 
  11  -3   9        5.89       35.63     27.85 o 
  12  -3   9       13.02       13.96     29.85 o 
 -10  -2   9       24.95        6.81     22.14 o 
  -9  -2   9       46.99       28.84     32.35 o 
  -8  -2   9       25.27       77.48     44.44 o 
  -7  -2   9        0.03       41.17     38.48 o 
  -6  -2   9      541.74      568.78     68.33 o 
  -5  -2   9     1626.85     1786.87     79.86 o 
  -4  -2   9      601.14      518.51     68.42 o 
  -3  -2   9       10.88      -14.17     28.13 o 
  -2  -2   9       14.11       53.19     55.20 o 
  -1  -2   9       84.59       36.55     30.77 o 
   0  -2   9      110.66        7.64     36.26 o 
   1  -2   9      401.71      456.76     60.57 o 
   2  -2   9      209.71      191.45     46.10 o 
   3  -2   9      832.93      750.47     63.24 o 
   4  -2   9      818.52      818.14     86.64 o 
   5  -2   9      780.01      836.58     52.97 o 
   6  -2   9       14.83       17.05     23.67 o 
   7  -2   9       12.89        5.19     17.02 o 
   8  -2   9       59.78       47.21     21.02 o 
   9  -2   9      331.72      543.85    199.85 o 
  10  -2   9       54.20       80.51     26.51 o 
  11  -2   9       33.64       29.14     19.44 o 
  12  -2   9       30.39       -8.16     29.92 o 
 -10  -1   9        0.25       20.87     36.40 o 
  -9  -1   9       14.35        4.08     25.51 o 
  -8  -1   9       65.30       81.98     47.56 o 
  -7  -1   9       75.95       65.78     37.32 o 
  -6  -1   9       56.39       52.53     51.05 o 
  -5  -1   9      329.92      323.96     53.38 o 
  -4  -1   9      779.17      862.87     59.82 o 
  -3  -1   9      341.77      451.47     69.96 o 
  -2  -1   9      273.83      214.84     52.49 o 
  -1  -1   9       20.39       46.54     32.23 o 
   0  -1   9      424.08      432.64     54.47 o 
   1  -1   9       99.93       63.24     41.40 o 
   2  -1   9       87.38       81.34     44.54 o 
   3  -1   9      249.14      144.68     53.70 o 
   4  -1   9     1556.51     1569.82     49.56 o 
   5  -1   9      202.15      111.94     38.52 o 
   6  -1   9      423.26      436.89    107.20 o 
   7  -1   9     1627.85     2022.30     67.45 o 
   8  -1   9     1544.75     1753.83     59.64 o 
   9  -1   9       56.30       45.54     48.16 o 
  10  -1   9      293.37      115.54     68.42 o 
  11  -1   9       11.74       26.63     17.77 o 
  12  -1   9        3.36       33.43     34.64 o 
 -10   0   9       30.54       79.72     40.39 o 
  -9   0   9        1.02       33.36     37.39 o 
  -8   0   9       17.74       25.35     34.05 o 
  -7   0   9        0.06       -9.88     29.24 o 
  -6   0   9      192.00      176.27     56.09 o 
  -5   0   9      765.92      836.29     59.86 o 
  -4   0   9       23.60       10.21     26.08 o 
  -3   0   9      170.73      202.96     45.79 o 
  -2   0   9     1280.87     1366.71     67.08 o 
  -1   0   9      871.16      885.12     57.81 o 
   0   0   9       40.76       23.20     40.37 o 
   1   0   9       66.28        6.48     27.78 o 
   2   0   9     1187.92     1281.82     42.65 o 
   3   0   9     1499.53     1481.18     71.74 o 
   4   0   9        7.12       22.83     20.37 o 
   5   0   9        1.37        8.84     24.10 o 
   6   0   9       39.26       63.68     28.85 o 
   7   0   9        2.42       -1.15     26.05 o 
   8   0   9     1041.40     1307.66     52.42 o 
   9   0   9      677.60      734.87     48.19 o 
  10   0   9        1.26       17.21     17.53 o 
  11   0   9        0.82       20.81     22.97 o 
  12   0   9        9.76       12.45     19.55 o 
 -10   1   9        1.04       28.27     34.66 o 
  -9   1   9        1.08        9.81     26.71 o 
  -8   1   9        6.04        3.37     25.39 o 
  -7   1   9       96.93      107.35     52.11 o 
  -6   1   9       62.43       24.43     27.89 o 
  -5   1   9      523.72      642.51     63.07 o 
  -4   1   9      379.81      382.44     59.35 o 
  -3   1   9        3.17       32.63     33.81 o 
  -2   1   9      133.82       34.94     28.34 o 
  -1   1   9      842.54      774.47     45.27 o 
   0   1   9     1515.75     1580.02     66.18 o 
   1   1   9     1112.98     1245.46     43.69 o 
   2   1   9      213.74      210.96     17.79 o 
   3   1   9      487.62      416.59     21.62 o 
   4   1   9     2380.49     2262.43     36.53 o 
   5   1   9      542.95      561.67     66.76 o 
   6   1   9        1.56      -10.85     19.18 o 
   7   1   9     1316.84     1524.34     64.39 o 
   8   1   9      418.57      277.28     89.83 o 
   9   1   9      153.49      118.85     32.93 o 
  10   1   9       15.26       24.48     17.06 o 
  11   1   9       12.98       13.39     19.38 o 
  12   1   9        4.01       32.47     19.05 o 
  13   1   9       48.90       35.58     18.01 o 
 -10   2   9        1.93       35.44     36.90 o 
  -9   2   9        2.51       -7.45     28.29 o 
  -8   2   9       11.03       15.09     38.15 o 
  -7   2   9        2.96      -25.37     27.33 o 
  -6   2   9        8.69        5.82     28.32 o 
  -5   2   9      879.96      935.13     70.78 o 
  -4   2   9      354.05      408.16     59.75 o 
  -3   2   9        2.66       32.54     33.88 o 
  -2   2   9      983.44      921.22     60.67 o 
  -1   2   9     1301.28     1410.97     65.31 o 
   0   2   9     1658.09     1704.84     47.87 o 
   1   2   9      531.44      507.71     33.42 o 
   2   2   9       55.69       48.58     18.02 o 
   3   2   9      171.19      105.94     41.82 o 
   4   2   9      146.69      123.84     21.66 o 
   5   2   9     1580.63     1660.28     31.54 o 
   6   2   9     1032.88     1180.62     34.76 o 
   7   2   9      484.09      372.37     35.01 o 
   8   2   9        0.13        3.83     14.20 o 
   9   2   9      152.83      123.30     27.10 o 
  10   2   9       14.06       30.58     19.76 o 
  11   2   9        1.68        8.13     13.32 o 
  12   2   9        5.21       12.28     19.69 o 
  13   2   9        6.67       -9.10     20.32 o 
  14   2   9        4.80       24.47     13.63 o 
 -10   3   9       66.95      126.05     57.01 o 
  -9   3   9       74.98      106.90     42.65 o 
  -8   3   9        6.88      -28.72     28.72 o 
  -7   3   9       25.61       69.27     39.92 o 
  -5   3   9        5.38        3.07     31.90 o 
  -4   3   9     1125.15     1077.62     58.45 o 
  -3   3   9        2.48       57.56     28.06 o 
  -2   3   9        0.61      -15.95     18.21 o 
  -1   3   9      278.53      234.38     37.46 o 
   0   3   9     1602.90     1742.16     52.80 o 
   1   3   9     1247.25     1322.19     34.43 o 
   2   3   9       34.68       10.73     12.36 o 
   3   3   9      889.49      872.31     26.56 o 
   4   3   9     3080.45     3431.74     60.06 o 
   5   3   9      172.05      100.75     33.38 o 
   6   3   9      166.89      100.47     34.45 o 
   7   3   9      798.70      999.69     71.25 o 
   8   3   9     1199.79     1387.72     43.13 o 
   9   3   9      621.00      484.57     98.89 o 
  10   3   9      117.34      119.94     41.43 o 
  11   3   9       87.71       81.72     38.13 o 
  12   3   9       94.49       36.85     23.34 o 
  13   3   9        1.39       23.13     12.26 o 
  14   3   9      128.79       75.03     46.57 o 
  -9   4   9        1.11       21.27     32.33 o 
  -8   4   9        0.31        1.39     31.69 o 
  -7   4   9       35.18       83.37     42.75 o 
  -6   4   9      430.29      609.24     68.05 o 
  -5   4   9     1318.94     1505.77     55.76 o 
  -4   4   9     1115.11     1263.14     44.69 o 
  -3   4   9      196.76      184.86     83.05 o 
  -2   4   9       67.50       72.73     31.65 o 
  -1   4   9      890.48      919.77     44.34 o 
   0   4   9       42.41       16.42     17.47 o 
   1   4   9       24.61       21.54     20.75 o 
   2   4   9     1054.00     1090.83     33.09 o 
   3   4   9      281.06      259.88     49.48 o 
   4   4   9       62.25       37.69     11.04 o 
   5   4   9     1000.73     1127.95     31.88 o 
   6   4   9      364.33      357.18     49.14 o 
   7   4   9      560.16      620.60     34.53 o 
   8   4   9       97.79       29.32     25.17 o 
   9   4   9        8.78       17.45     21.24 o 
  10   4   9       16.86       -5.94     28.01 o 
  11   4   9        8.83       32.99     27.56 o 
  12   4   9       72.77       42.25     19.05 o 
  13   4   9      108.53       59.11     28.01 o 
  14   4   9       64.48       41.19     22.87 o 
  -9   5   9        1.34       49.16     46.38 o 
  -8   5   9       70.40      120.63     61.89 o 
  -7   5   9      209.10      422.31     77.97 o 
  -6   5   9      138.08      109.43     52.18 o 
  -5   5   9        0.14       62.62     40.58 o 
  -4   5   9      652.00      742.66     57.21 o 
  -3   5   9      286.91      324.17     27.77 o 
  -2   5   9      458.39      460.57     40.17 o 
  -1   5   9       34.30       41.36     19.46 o 
   0   5   9       71.81       54.87     23.10 o 
   1   5   9      107.35       30.79     16.82 o 
   2   5   9        3.28       -2.49     14.94 o 
   3   5   9      325.85      257.65     45.41 o 
   4   5   9      609.97      649.25     48.61 o 
   5   5   9      244.76      179.87     27.28 o 
   6   5   9      102.86       82.89     16.43 o 
   7   5   9      622.46      527.30    121.88 o 
   8   5   9     1136.46     1580.58     97.94 o 
   9   5   9      156.04      128.92     30.92 o 
  10   5   9      204.74      166.30     77.93 o 
  11   5   9       91.00       76.53     40.11 o 
  12   5   9       26.88       14.31     21.41 o 
  13   5   9        6.66        6.67     10.45 o 
  14   5   9       23.16       18.23     15.82 o 
  -8   6   9        1.46       46.52     35.70 o 
  -7   6   9       27.76       47.49     45.41 o 
  -6   6   9      306.70      399.82     67.62 o 
  -5   6   9      364.66      474.89     43.33 o 
  -4   6   9      562.42      721.76     91.65 o 
  -3   6   9       17.90        9.72     15.08 o 
  -2   6   9        3.06        3.29     11.50 o 
  -1   6   9       73.96       33.70     15.32 o 
   0   6   9        3.32       22.78     19.76 o 
   1   6   9      519.08      608.32     34.71 o 
   2   6   9     1234.12     1411.60     58.14 o 
   3   6   9     1434.31     1705.04     39.83 o 
   4   6   9      565.72      591.77     38.21 o 
   5   6   9       34.88       38.11     12.17 o 
   6   6   9      149.78      123.68     28.29 o 
   7   6   9       11.49      -14.72     14.72 o 
   8   6   9       66.39       39.15     24.51 o 
   9   6   9       25.92       39.52     14.94 o 
  10   6   9        9.97       22.78     23.71 o 
  11   6   9       15.88       46.17     29.66 o 
  12   6   9        6.38       12.26     28.55 o 
  13   6   9      111.88       71.84     32.63 o 
  -7   7   9      119.61      104.10     38.91 o 
  -6   7   9      148.47      138.66     44.71 o 
  -5   7   9       54.73       33.33     27.32 o 
  -4   7   9      610.01      742.00     55.03 o 
  -3   7   9      414.86      496.11     78.79 o 
  -2   7   9      185.12      189.84     31.06 o 
  -1   7   9       43.49       29.84     15.05 o 
   0   7   9       26.92       13.99     15.32 o 
   1   7   9      256.09      253.27     37.68 o 
   2   7   9      123.72       91.37     25.84 o 
   3   7   9      242.51      322.60     62.32 o 
   4   7   9      969.81     1091.97     37.79 o 
   5   7   9      913.53      885.15    129.18 o 
   6   7   9      180.17      148.05     36.55 o 
   7   7   9      428.55      429.08     63.54 o 
   8   7   9      114.44       93.56     33.18 o 
   9   7   9      124.13       88.22     29.66 o 
  10   7   9      147.46      118.50     42.28 o 
  11   7   9        0.22      -16.60     24.47 o 
  12   7   9       40.95       33.98     25.84 o 
  13   7   9        0.91       55.60     31.29 o 
  -7   8   9        8.04       42.15     30.80 o 
  -6   8   9       78.33       72.35     24.61 o 
  -5   8   9      229.27      174.23     47.96 o 
  -4   8   9        0.11        9.74     21.00 o 
  -3   8   9      272.07      195.96     75.45 o 
  -2   8   9       11.73       25.36     25.45 o 
  -1   8   9       17.41      -10.88     10.88 o 
   0   8   9       14.56       -4.08     11.26 o 
   1   8   9      136.41       99.22     26.74 o 
   2   8   9     1843.30     2050.03     47.40 o 
   3   8   9     1784.19     2148.01     49.84 o 
   4   8   9        0.03        7.03     10.29 o 
   5   8   9      251.95      149.11     42.18 o 
   6   8   9       15.76       -2.97     18.17 o 
   7   8   9       19.72      -12.41     12.41 o 
   8   8   9       89.29       88.05     41.98 o 
   9   8   9       98.49       69.34     91.91 o 
  10   8   9      110.01       59.44     25.35 o 
  11   8   9       58.64       38.47     20.73 o 
  12   8   9        0.54       47.56     38.01 o 
  13   8   9        6.64       26.53     29.02 o 
  -6   9   9       17.69        8.87     16.23 o 
  -5   9   9       85.26       33.58     26.74 o 
  -4   9   9        6.56       40.34     22.84 o 
  -3   9   9       41.83       16.02     24.12 o 
  -2   9   9      167.79      109.07     45.03 o 
  -1   9   9      277.24      161.23     93.17 o 
   0   9   9      174.12      141.95     34.70 o 
   1   9   9        2.24       11.42     10.04 o 
   2   9   9      279.42      289.59     38.76 o 
   3   9   9      618.11      767.40     55.82 o 
   4   9   9      566.03      640.67     63.45 o 
   5   9   9      234.13      172.73     52.73 o 
   6   9   9        0.56        1.95     16.26 o 
   7   9   9      315.83      352.02     80.48 o 
   8   9   9      183.82      208.82     59.11 o 
   9   9   9       59.08       77.02     27.08 o 
  10   9   9        0.38       24.90     12.50 o 
  11   9   9       13.27       11.99     26.71 o 
  12   9   9        0.26       45.08     33.20 o 
  -5  10   9       62.76       68.20     68.59 o 
  -4  10   9        2.91       27.82     24.04 o 
  -3  10   9        0.08       13.85     26.49 o 
  -2  10   9        3.70       30.83     17.81 o 
  -1  10   9        1.69       26.19     13.63 o 
   0  10   9       54.04       33.20     12.65 o 
   1  10   9        6.85       21.67     11.87 o 
   2  10   9      127.86       68.78     23.09 o 
   3  10   9       35.40       18.80     13.41 o 
   4  10   9      351.65      189.54    136.31 o 
   5  10   9      728.49      832.91     63.58 o 
   6  10   9      195.65      153.93     47.36 o 
   7  10   9        6.16       26.07     17.92 o 
   8  10   9       18.95       31.78     14.23 o 
   9  10   9        4.03       30.87     29.98 o 
  10  10   9      104.34      111.32     46.48 o 
  11  10   9       40.90       64.50     47.70 o 
  12  10   9        3.04        0.44     16.15 o 
  -4  11   9       23.94        7.40     16.91 o 
  -3  11   9       16.82        8.62     25.09 o 
  -2  11   9       44.14       34.27     17.13 o 
  -1  11   9        0.52       11.20     27.13 o 
   0  11   9        1.46       35.29     27.50 o 
   1  11   9        0.99        2.66     10.26 o 
   2  11   9      356.33      282.67     68.01 o 
   3  11   9      909.40     1154.61     77.87 o 
   4  11   9      157.23       53.95     41.52 o 
   5  11   9       25.09        6.89     19.97 o 
   6  11   9      283.60      182.36     67.28 o 
   7  11   9      299.67      182.99     55.39 o 
   8  11   9      176.55      139.65    100.14 o 
   9  11   9      132.78      104.99     41.51 o 
  10  11   9      146.27      134.11     31.05 o 
  11  11   9      253.04      146.40     68.65 o 
  -2  12   9       23.18       31.14     28.27 o 
  -1  12   9       16.25       37.58     20.69 o 
   0  12   9       52.19       39.76     41.10 o 
   1  12   9      184.92       94.67     48.95 o 
   2  12   9      419.60      444.60     54.80 o 
   3  12   9       32.58       30.47     16.45 o 
   4  12   9      151.00       92.65     42.63 o 
   5  12   9      400.08      508.36    173.84 o 
   6  12   9       14.32        5.06     19.49 o 
   7  12   9       18.65       46.63     18.83 o 
   8  12   9        3.10        8.78     18.73 o 
   9  12   9       54.90       24.23     24.09 o 
  10  12   9       49.64       72.65     35.68 o 
  -1  13   9       65.28       22.16     20.35 o 
   0  13   9       39.36       26.64     16.93 o 
   1  13   9        1.48       42.63     36.64 o 
   2  13   9       21.11       93.11     53.45 o 
   3  13   9      354.83      246.27     72.46 o 
   4  13   9       70.07       28.83     34.14 o 
   5  13   9       48.35        8.85     17.31 o 
   6  13   9       92.39      139.42     35.47 o 
   7  13   9       34.23       68.99     23.69 o 
   8  13   9       62.29       76.21     25.96 o 
   9  13   9       60.21       77.65     33.87 o 
   3  14   9      161.84      246.65     92.85 o 
   4  14   9       56.93       45.97     33.56 o 
   5  14   9       17.82       42.58     29.16 o 
   6  14   9        1.47        2.27     21.87 o 
  -1 -12  10       41.24      158.07     71.56 o 
  -5 -11  10      172.17      137.03     36.21 o 
  -4 -11  10      183.41      121.58     40.48 o 
  -3 -11  10       25.17       32.57     39.60 o 
  -2 -11  10        5.76       31.76     32.47 o 
  -1 -11  10       26.29       66.02     52.60 o 
   0 -11  10       30.51      106.15     80.66 o 
   1 -11  10       12.01      107.89     69.13 o 
   2 -11  10        2.24       -8.18     44.02 o 
   3 -11  10        0.81       11.72     43.55 o 
  -6 -10  10       17.39       73.88     54.64 o 
  -5 -10  10        8.08       15.21     11.79 o 
  -4 -10  10       53.40       63.18     24.25 o 
  -3 -10  10      135.34       86.15     50.28 o 
  -2 -10  10       39.05       15.74     12.01 o 
  -1 -10  10        8.45       25.84     36.00 o 
   0 -10  10        3.56       35.58     37.80 o 
   1 -10  10        0.70       -1.65     37.21 o 
   2 -10  10       10.90       53.52     58.99 o 
   3 -10  10       16.61      112.94     79.72 o 
   4 -10  10       11.11      -10.89     51.35 o 
   5 -10  10        7.69       88.11     73.42 o 
  -7  -9  10        0.03       17.34     18.41 o 
  -6  -9  10        9.46       -2.48     13.55 o 
  -5  -9  10      194.31      149.46     34.42 o 
  -4  -9  10      170.50      214.45     56.32 o 
  -3  -9  10        2.61       14.77     41.95 o 
  -2  -9  10      106.44       63.62     27.66 o 
  -1  -9  10       10.53       24.64     18.46 o 
   0  -9  10       69.05       33.01     31.76 o 
   1  -9  10        0.85      -10.47     34.61 o 
   2  -9  10        0.54       20.70     58.05 o 
   3  -9  10       84.85       12.26     44.68 o 
   4  -9  10       44.70       34.57     42.68 o 
   5  -9  10        2.39       60.76     56.75 o 
   6  -9  10       70.13       20.04     42.61 o 
   7  -9  10       87.40       65.92     71.49 o 
  -8  -8  10       95.23       78.19     26.47 o 
  -7  -8  10      131.85       90.45     24.23 o 
  -6  -8  10       35.40       44.33     24.11 o 
  -5  -8  10       96.87       61.77     20.87 o 
  -4  -8  10      282.93      236.35     42.02 o 
  -3  -8  10        1.94       -7.16     19.83 o 
  -2  -8  10       73.01      100.32     34.06 o 
  -1  -8  10        0.55       15.75     11.59 o 
   0  -8  10      171.86      158.46     40.02 o 
   1  -8  10      321.97      256.98     96.74 o 
   2  -8  10        1.12       68.97     54.94 o 
   3  -8  10       11.11       29.83     37.98 o 
   4  -8  10       54.41       63.45     61.21 o 
   5  -8  10        3.24      -12.69     15.38 o 
   6  -8  10       98.30       37.15     18.52 o 
   7  -8  10       80.59      225.97     94.05 o 
   8  -8  10       47.84      -15.77     43.95 o 
  -9  -7  10        3.90       23.19     17.92 o 
  -8  -7  10        3.91       -0.38     22.42 o 
  -7  -7  10       44.90       70.05     29.42 o 
  -6  -7  10       13.77        9.36     17.83 o 
  -5  -7  10       86.89       39.25     31.98 o 
  -4  -7  10       18.75       24.86     14.54 o 
  -3  -7  10       12.27       32.08     21.68 o 
  -2  -7  10      659.31      605.72     83.70 o 
  -1  -7  10      900.02      879.38     61.32 o 
   0  -7  10      101.91       91.61     23.83 o 
   1  -7  10        5.52       31.78     37.98 o 
   2  -7  10       10.31      -11.46     38.69 o 
   3  -7  10        0.01       28.34     43.20 o 
   4  -7  10       16.91       25.75     41.66 o 
   5  -7  10       76.55       75.26     28.61 o 
   6  -7  10       27.29       49.13     21.28 o 
   7  -7  10       18.11       55.12     22.83 o 
   8  -7  10       13.54       85.61     71.25 o 
   9  -7  10      106.69       86.74     68.99 o 
  -9  -6  10        6.85       14.47     17.95 o 
  -8  -6  10        0.01       -3.70     17.63 o 
  -7  -6  10        1.76        3.17     17.29 o 
  -6  -6  10        2.34       17.16     14.78 o 
  -5  -6  10       37.69       36.18     24.87 o 
  -4  -6  10      538.25      549.05    107.79 o 
  -3  -6  10      727.24      650.45     57.31 o 
  -2  -6  10       56.59       60.60     25.66 o 
  -1  -6  10     1340.26     1387.02     52.09 o 
   0  -6  10     1654.11     1756.31     66.26 o 
   1  -6  10     1742.03     1707.22    135.94 o 
   2  -6  10      156.23       46.47     42.39 o 
   3  -6  10       10.48       58.07     42.30 o 
   4  -6  10      149.71       98.89     42.06 o 
   5  -6  10      100.26       95.69     32.39 o 
   6  -6  10       80.62       24.41     45.79 o 
   7  -6  10      406.04      470.19    128.95 o 
   8  -6  10      375.50      246.46     50.32 o 
   9  -6  10       83.63       32.96     40.27 o 
  10  -6  10        3.51       29.40     40.11 o 
  -9  -5  10        7.28       32.47     22.64 o 
  -8  -5  10       25.52       16.79     17.54 o 
  -7  -5  10       35.22       53.79     24.16 o 
  -6  -5  10       61.53       62.13     25.71 o 
  -5  -5  10      656.59      705.75     45.92 o 
  -4  -5  10      718.23      727.86     71.47 o 
  -3  -5  10       25.43       20.70     26.61 o 
  -2  -5  10     1140.22     1191.29     50.86 o 
  -1  -5  10      674.39      607.52     50.39 o 
   0  -5  10       13.92      -10.75     34.40 o 
   1  -5  10       98.64       66.34     26.74 o 
   2  -5  10      220.43       15.14     38.46 o 
   3  -5  10       20.88       12.07     53.17 o 
   4  -5  10       88.59       37.16     43.60 o 
   5  -5  10      754.93      994.08     55.94 o 
   6  -5  10     1042.93     1295.77     53.56 o 
   7  -5  10      168.72      129.10     36.25 o 
   8  -5  10        3.91       26.33     16.21 o 
   9  -5  10       33.68       75.00     59.30 o 
  10  -5  10       91.23      198.34     75.59 o 
  11  -5  10        0.47       65.36     58.47 o 
 -10  -4  10        0.77       34.73     36.10 o 
  -9  -4  10        0.51       23.44     32.33 o 
  -8  -4  10       87.34       38.22     24.73 o 
  -7  -4  10       57.01       65.71     40.98 o 
  -6  -4  10      130.34       77.81     72.42 o 
  -5  -4  10      422.45      395.33     73.25 o 
  -4  -4  10     1472.38     1755.35    138.90 o 
  -3  -4  10     1083.18     1279.40     53.11 o 
  -2  -4  10       94.98       36.28     22.02 o 
  -1  -4  10      303.31      227.47     36.81 o 
   0  -4  10       69.35       64.06     28.35 o 
   1  -4  10      182.57      116.43     55.69 o 
   2  -4  10        3.61       23.58     37.42 o 
   3  -4  10       82.74      100.80     62.08 o 
   4  -4  10      719.58      698.29     63.99 o 
   5  -4  10      119.56       76.88     69.14 o 
   6  -4  10      230.51      262.75     38.39 o 
   7  -4  10      916.38     1221.59     75.66 o 
   8  -4  10     1158.52     1551.86    100.01 o 
   9  -4  10      699.42      955.89     69.74 o 
  10  -4  10      105.14       91.53     58.14 o 
  11  -4  10       14.37        4.64     36.66 o 
 -10  -3  10        4.50       -2.12     25.70 o 
  -9  -3  10        7.62       57.74     23.65 o 
  -8  -3  10        2.63       69.91     40.46 o 
  -7  -3  10      560.37      642.03     75.38 o 
  -6  -3  10      775.07      940.30     69.60 o 
  -5  -3  10     1501.41     1805.52     96.20 o 
  -4  -3  10      256.97      221.99     63.33 o 
  -3  -3  10      113.88       35.72     29.17 o 
  -2  -3  10       94.53       85.42     52.72 o 
  -1  -3  10      120.40       90.02     46.28 o 
   0  -3  10       34.85       -3.04     29.35 o 
   1  -3  10       38.30        6.63     34.16 o 
   2  -3  10       88.32       69.74     38.79 o 
   3  -3  10      489.61      263.20     46.64 o 
   4  -3  10       88.74       63.35     27.55 o 
   5  -3  10      238.24      185.91    101.93 o 
   6  -3  10      121.43      110.73     33.82 o 
   7  -3  10       11.19       46.88     28.82 o 
   8  -3  10       14.36       19.22     21.07 o 
   9  -3  10      259.71      277.07     39.70 o 
  10  -3  10       22.64       43.33     19.24 o 
  11  -3  10        0.89       36.81     42.13 o 
  12  -3  10        0.08       74.27     55.74 o 
 -10  -2  10        6.77       10.09     37.54 o 
  -9  -2  10       11.73        7.05     24.62 o 
  -8  -2  10       15.46       19.55     26.67 o 
  -7  -2  10       17.59      -16.65     24.36 o 
  -6  -2  10       32.45       30.09     41.29 o 
  -5  -2  10      608.58      802.70     79.01 o 
  -4  -2  10     1561.41     1835.49     85.75 o 
  -3  -2  10      620.77      713.90     61.35 o 
  -2  -2  10       28.11       15.14     28.84 o 
  -1  -2  10      291.90      308.33     56.59 o 
   0  -2  10       40.72       84.34     57.51 o 
   1  -2  10     1870.61     2008.70     95.47 o 
   2  -2  10        8.97       18.60     41.99 o 
   3  -2  10      234.08      326.32     62.32 o 
   4  -2  10     1332.14     1585.37     56.57 o 
   5  -2  10      243.45      186.50     65.52 o 
   6  -2  10      127.35      151.65     34.17 o 
   7  -2  10     1688.36     2162.93     65.58 o 
   8  -2  10      909.16     1297.83     44.26 o 
   9  -2  10       24.49       34.04     25.62 o 
  10  -2  10        9.65       26.62     31.03 o 
  11  -2  10       21.35       21.64     13.73 o 
  12  -2  10       18.48       41.26     45.48 o 
 -10  -1  10       52.37       56.82     30.79 o 
  -9  -1  10      142.75      220.86     71.72 o 
  -8  -1  10      118.30       95.16     45.20 o 
  -7  -1  10      122.21       64.60     39.12 o 
  -6  -1  10      243.85      172.92     44.94 o 
  -5  -1  10      549.17      595.09     77.31 o 
  -4  -1  10        0.15       21.39     27.11 o 
  -3  -1  10      199.35      223.17     48.03 o 
  -2  -1  10      269.35      229.09     59.56 o 
  -1  -1  10      341.39      295.74     56.78 o 
   0  -1  10      149.80       94.57     49.25 o 
   1  -1  10      958.05      957.82     66.66 o 
   2  -1  10     2366.17     2557.60    108.81 o 
   3  -1  10     4071.79     4710.02    103.90 o 
   4  -1  10      299.48      213.92    104.52 o 
   5  -1  10      730.75      758.78     43.54 o 
   6  -1  10      407.84      508.26     55.00 o 
   7  -1  10      323.07      181.17     50.03 o 
   8  -1  10      910.45     1093.86     51.22 o 
   9  -1  10      106.05      146.62     45.23 o 
  10  -1  10       19.40        6.54     13.75 o 
  11  -1  10       44.20       33.27     46.44 o 
  12  -1  10       15.46       26.41     13.42 o 
 -10   0  10       55.20       57.77     45.74 o 
  -9   0  10       11.80       17.61     32.23 o 
  -8   0  10       83.23       60.86     33.34 o 
  -6   0  10       62.14       75.00     50.74 o 
  -5   0  10      306.68      378.22     61.66 o 
  -4   0  10      858.00      939.02     66.51 o 
  -3   0  10        3.10        1.01     25.72 o 
  -2   0  10      657.40      678.11     46.31 o 
  -1   0  10      121.16      127.09     62.18 o 
   0   0  10       95.23      115.06     47.42 o 
   1   0  10        1.70       36.97     44.99 o 
   2   0  10      194.16      234.67     61.17 o 
   3   0  10      590.95      610.07     49.07 o 
   4   0  10      930.66      921.03     26.82 o 
   5   0  10       55.31       57.72     53.78 o 
   6   0  10      407.35      525.75     58.01 o 
   7   0  10      512.83      522.61     95.95 o 
   8   0  10        6.11        3.40     22.55 o 
   9   0  10       86.75       83.05     24.38 o 
  10   0  10      150.21       96.82     32.87 o 
  11   0  10        1.16       17.68     12.96 o 
  12   0  10       19.12       25.75     15.54 o 
  -9   1  10       69.61       63.80     45.98 o 
  -8   1  10       10.79       77.29     43.20 o 
  -7   1  10       68.73      100.77     54.58 o 
  -6   1  10       78.37      102.73     47.27 o 
  -5   1  10       20.70       15.00     30.23 o 
  -4   1  10      152.73      115.65     50.22 o 
  -3   1  10       40.53       11.88     25.63 o 
  -2   1  10      324.95      304.61     48.38 o 
  -1   1  10      134.15       85.16     43.22 o 
   0   1  10      165.68       66.94     32.11 o 
   1   1  10      853.29      899.70     45.23 o 
   2   1  10     1037.09      902.03     31.09 o 
   3   1  10      228.15      239.97     56.48 o 
   4   1  10      244.47      159.19     30.62 o 
   5   1  10     1898.19     1907.83     53.99 o 
   6   1  10       18.95       34.15     25.94 o 
   7   1  10      287.10      291.69     63.91 o 
   8   1  10      211.87      154.75     62.02 o 
   9   1  10       31.31       26.32     42.09 o 
  10   1  10      152.56       81.31     28.14 o 
  11   1  10      190.95      158.16     60.38 o 
  12   1  10       10.86       32.07     16.32 o 
  13   1  10        0.61       16.34     17.73 o 
  -9   2  10       35.66       62.15     49.00 o 
  -8   2  10       31.83        8.44     29.73 o 
  -7   2  10       10.30       32.37     27.96 o 
  -6   2  10       61.73       58.57     34.24 o 
  -5   2  10       34.18       83.09     45.20 o 
  -4   2  10      248.42      160.69     46.80 o 
  -3   2  10      112.82       55.48     29.24 o 
  -2   2  10      598.48      584.93     78.94 o 
  -1   2  10      171.21      216.47     38.20 o 
   0   2  10       49.95       38.19     34.64 o 
   1   2  10      327.99      335.86     34.03 o 
   2   2  10      923.32      992.89     35.74 o 
   3   2  10     2263.14     2314.00     65.81 o 
   4   2  10      727.07      750.31     55.63 o 
   5   2  10      830.64      916.85     64.46 o 
   6   2  10     1595.84     1838.06     78.44 o 
   7   2  10      418.96      378.71     62.80 o 
   8   2  10      317.25      247.27     73.40 o 
   9   2  10       49.04       51.28     25.66 o 
  10   2  10       81.79       74.60     40.93 o 
  12   2  10       50.80       39.49     28.95 o 
  13   2  10       71.18       70.45     35.41 o 
  -9   3  10        9.54       -2.97     29.87 o 
  -8   3  10      153.77      163.18     58.54 o 
  -7   3  10      149.49      105.87     50.06 o 
  -6   3  10      390.43      452.23     61.14 o 
  -5   3  10      345.60      375.84    101.53 o 
  -4   3  10       75.86       85.82     44.26 o 
  -3   3  10        6.24       21.64     20.29 o 
  -2   3  10        8.47       12.07     20.90 o 
  -1   3  10      178.08      176.17     49.37 o 
   0   3  10      112.17      131.32     37.42 o 
   1   3  10      188.92      167.49     29.84 o 
   2   3  10      340.41      248.53     34.66 o 
   3   3  10       52.10       31.64     15.70 o 
   4   3  10     1498.23     1678.83     41.69 o 
   5   3  10     1557.88     1862.50     44.23 o 
   6   3  10       15.26        7.41     11.20 o 
   7   3  10       63.44       51.14     19.30 o 
   8   3  10       42.28       10.94     15.82 o 
   9   3  10       20.91        5.78     22.56 o 
  10   3  10      119.88       80.73     43.24 o 
  11   3  10        1.74       20.28     26.48 o 
  13   3  10       93.07       52.27     37.75 o 
  -8   4  10        5.20       -2.81     35.27 o 
  -7   4  10       33.47       36.22     38.03 o 
  -6   4  10       54.34       91.67     54.47 o 
  -5   4  10       56.21       25.34     14.36 o 
  -4   4  10      199.40      174.33     34.53 o 
  -3   4  10      349.89      399.85     44.56 o 
  -2   4  10      110.74       79.46     27.35 o 
  -1   4  10       25.64       35.67     35.15 o 
   0   4  10       29.69       54.72     26.74 o 
   1   4  10      451.42      390.98     44.95 o 
   2   4  10     1204.78     1343.08     43.73 o 
   3   4  10     1011.15     1122.70     35.25 o 
   4   4  10       57.86       78.20     19.69 o 
   5   4  10      780.12      886.76     27.76 o 
   6   4  10     2413.56     2615.22     58.59 o 
   8   4  10      629.34      706.73    167.85 o 
   9   4  10      413.40      287.54    172.29 o 
  10   4  10      576.49      725.92     72.60 o 
  11   4  10      235.51      147.60     74.51 o 
  12   4  10       19.65       58.54     23.84 o 
  13   4  10      187.16       88.42     46.68 o 
  -8   5  10       81.10       91.04     53.57 o 
  -7   5  10      293.09      208.62     59.65 o 
  -6   5  10      347.71      391.30     63.92 o 
  -5   5  10      122.90      178.44     66.37 o 
  -4   5  10      135.47      124.98     27.71 o 
  -3   5  10       19.02       11.02     13.07 o 
  -2   5  10        0.52        6.53     12.61 o 
  -1   5  10      291.90      222.33     42.14 o 
   0   5  10     1485.45     1663.92     68.59 o 
   1   5  10     1335.58     1523.71     45.00 o 
   2   5  10      615.75      686.19     31.11 o 
   3   5  10       17.81       34.92     16.56 o 
   4   5  10        7.43        9.94     15.90 o 
   5   5  10       34.36       33.01     26.63 o 
   6   5  10        8.49       25.40     10.66 o 
   7   5  10       25.72        2.87     37.17 o 
   8   5  10       43.01       34.66     17.87 o 
   9   5  10       12.86       -0.09     31.64 o 
  10   5  10        1.13       26.31     22.82 o 
  11   5  10       37.66       21.76     23.25 o 
  12   5  10      372.31      194.17    109.28 o 
  13   5  10      247.10      162.83    103.93 o 
  -7   6  10        8.72       -5.82     33.10 o 
  -6   6  10        3.61        0.05     28.84 o 
  -5   6  10       38.71       21.39     31.04 o 
  -4   6  10      558.89      783.90     95.22 o 
  -3   6  10      315.82      376.59     54.71 o 
  -2   6  10        0.39       37.80     22.02 o 
  -1   6  10      117.32       74.57     22.03 o 
   0   6  10       49.96       32.36     18.06 o 
   1   6  10       37.30       15.13     15.06 o 
   2   6  10      702.82      634.01     78.20 o 
   3   6  10      330.60      351.81     52.59 o 
   4   6  10      191.49      189.98     33.02 o 
   5   6  10       12.81       24.64     12.03 o 
   6   6  10      351.63      301.61     39.33 o 
   7   6  10        0.61       12.65     13.95 o 
   8   6  10       68.60       51.87     25.12 o 
   9   6  10      272.02      163.38     53.06 o 
  10   6  10      212.29      135.88     76.58 o 
  11   6  10      123.12      123.48     56.78 o 
  12   6  10       17.09      -13.20     26.53 o 
  13   6  10      261.08      160.43    131.45 o 
  -7   7  10       10.53       57.75     33.06 o 
  -6   7  10      155.68      177.94     41.36 o 
  -5   7  10      317.24      554.00     60.11 o 
  -4   7  10       13.02        2.55     19.98 o 
  -3   7  10       35.64       28.46     29.13 o 
  -2   7  10       47.57       58.35     28.08 o 
  -1   7  10       68.89       66.79     16.48 o 
   0   7  10      872.84     1044.22     37.96 o 
   1   7  10     1235.80     1461.55     46.10 o 
   2   7  10      796.03      964.38     39.48 o 
   3   7  10      456.61      504.87     34.00 o 
   4   7  10       15.69        9.62     10.97 o 
   5   7  10       24.17        2.34      7.81 o 
   6   7  10        1.00       16.20     16.69 o 
   7   7  10        3.52       24.06     16.91 o 
   8   7  10      104.31       78.05     27.84 o 
   9   7  10       67.71       69.54     23.78 o 
  10   7  10       20.54       36.38     33.65 o 
  11   7  10        0.87       -8.61     13.84 o 
  12   7  10        4.19        9.83     21.60 o 
  13   7  10       10.77       33.43     38.27 o 
  -6   8  10       53.66       41.39     32.84 o 
  -5   8  10        3.18        7.04     26.53 o 
  -4   8  10        4.92       33.04     24.88 o 
  -3   8  10        2.82       38.69     20.88 o 
  -2   8  10      100.36       79.86     33.87 o 
  -1   8  10      134.28      127.27     34.56 o 
   0   8  10       61.52       23.63     27.03 o 
   1   8  10        9.21       16.57     15.97 o 
   2   8  10       46.72       58.67     15.73 o 
   3   8  10      149.15       75.93     41.51 o 
   4   8  10      391.46      401.92     59.47 o 
   5   8  10      228.34      157.87     42.40 o 
   6   8  10       30.39       52.71     25.04 o 
   7   8  10       24.90       12.96     19.84 o 
   8   8  10       13.34       26.33     28.03 o 
   9   8  10       15.11       58.30     24.30 o 
  10   8  10        8.32       16.93     12.22 o 
  11   8  10       48.56       43.97     23.32 o 
  12   8  10        0.03       25.70     23.13 o 
  -5   9  10       94.76      187.22     50.06 o 
  -4   9  10       13.25       20.94     15.36 o 
  -3   9  10        4.70       23.69     18.71 o 
  -2   9  10       12.19        7.02     18.42 o 
  -1   9  10       52.93       37.11     21.79 o 
   0   9  10       37.93       24.45     13.89 o 
   1   9  10      183.73      184.21     46.79 o 
   2   9  10      473.78      574.43     33.36 o 
   3   9  10       52.98       48.64     30.26 o 
   4   9  10       26.98       47.77     22.14 o 
   5   9  10      321.42      307.69     75.23 o 
   6   9  10      146.09      133.94     41.88 o 
   7   9  10        7.54       19.41     19.77 o 
   8   9  10       50.33       18.96     45.81 o 
   9   9  10       88.95       88.26     30.64 o 
  10   9  10       40.09       26.09     18.60 o 
  11   9  10        0.38       23.79     25.84 o 
  12   9  10        0.53       -4.06     31.64 o 
  -4  10  10        0.12       24.36     18.72 o 
  -3  10  10       83.32       40.33     33.34 o 
  -2  10  10       35.31       21.59     19.43 o 
  -1  10  10        5.95       11.15     16.91 o 
   0  10  10       22.96       13.32     26.16 o 
   1  10  10        0.65        4.20     11.94 o 
   2  10  10       59.77       39.33     17.88 o 
   3  10  10       28.98       33.37     23.87 o 
   4  10  10       10.41       18.09     20.82 o 
   5  10  10      100.15       48.73     41.56 o 
   6  10  10      120.10      222.72     85.47 o 
   7  10  10       87.87       98.46     55.15 o 
   8  10  10        7.38       39.05     23.21 o 
   9  10  10       63.17       50.96     33.13 o 
  10  10  10       91.80      100.29     41.62 o 
  11  10  10       43.51       37.78     23.73 o 
  -3  11  10       11.86       43.83     23.67 o 
  -2  11  10       79.33       56.69     22.50 o 
  -1  11  10       96.67       59.06     25.24 o 
   0  11  10       11.73       20.15     22.35 o 
   1  11  10      150.57       82.91     27.23 o 
   2  11  10      190.99      123.17     60.97 o 
   3  11  10       25.95        4.97     19.75 o 
   4  11  10       84.99       65.44     19.51 o 
   5  11  10      331.38      183.39     59.39 o 
   6  11  10        2.52       32.31     15.67 o 
   7  11  10       13.58       -5.11     17.09 o 
   8  11  10        0.73       36.74     21.36 o 
   9  11  10        0.47       29.48     16.80 o 
  10  11  10       14.95       16.06     17.69 o 
  11  11  10        1.30       20.90     15.20 o 
  -1  12  10       23.44       11.07     15.91 o 
   0  12  10       20.36       22.87     21.14 o 
   1  12  10        0.06       -1.11     39.49 o 
   2  12  10       70.69       47.80     16.38 o 
   3  12  10      329.07      270.67    151.35 o 
   4  12  10        3.00       16.75     14.19 o 
   5  12  10      202.57      190.35     64.88 o 
   6  12  10      195.94      203.57     44.35 o 
   7  12  10      124.51       76.37     36.76 o 
   8  12  10      134.87       74.05     30.85 o 
   9  12  10       52.62       90.99     45.14 o 
   1  13  10      399.71      589.01    135.81 o 
   2  13  10      256.79      232.22     83.11 o 
   3  13  10        7.20       19.96     75.23 o 
   4  13  10       60.25       -3.63     22.53 o 
   5  13  10       22.19       31.27     38.57 o 
   6  13  10        3.22       19.68     21.22 o 
   7  13  10       18.77       74.43     30.12 o 
   8  13  10        0.21        6.22     24.40 o 
  -2 -11  11        8.40       11.91     49.07 o 
  -1 -11  11       55.45       60.62     59.37 o 
   0 -11  11       15.86       63.71     83.25 o 
   1 -11  11        0.44       42.18     61.89 o 
  -5 -10  11       82.41       49.40     29.14 o 
  -4 -10  11        0.07       17.05     16.23 o 
  -3 -10  11        2.71       22.95     28.21 o 
  -2 -10  11       21.62      105.14     62.98 o 
  -1 -10  11        6.62       44.47     41.83 o 
   0 -10  11        1.03       35.77     58.95 o 
   1 -10  11      105.39       75.00     58.69 o 
   2 -10  11      309.34      215.01     64.32 o 
   3 -10  11      121.82       87.59     74.44 o 
   4 -10  11        0.76      -10.23     47.27 o 
  -6  -9  11       99.56       68.47     31.85 o 
  -5  -9  11      236.05      243.73     44.47 o 
  -4  -9  11      224.61      258.91     63.27 o 
  -3  -9  11       19.07       17.74     19.80 o 
  -2  -9  11       84.59       87.94     31.93 o 
  -1  -9  11      191.28      204.56     58.99 o 
   0  -9  11        3.49       -8.94     32.80 o 
   1  -9  11        1.09       13.13     39.92 o 
   2  -9  11       35.16       41.85     44.94 o 
   3  -9  11      175.26      113.79     76.79 o 
   4  -9  11      132.34      124.28     63.35 o 
   5  -9  11        0.34       -7.20     32.56 o 
   6  -9  11       75.91       59.35     71.09 o 
  -7  -8  11        8.05       29.61     24.44 o 
  -6  -8  11       35.27       20.45     19.48 o 
  -5  -8  11        8.27       23.42     20.36 o 
  -4  -8  11       67.21       48.04     24.54 o 
  -3  -8  11       36.46       29.17     26.55 o 
  -2  -8  11       31.52        4.27     25.09 o 
  -1  -8  11      106.57      144.53     54.06 o 
   0  -8  11       12.87       10.30     34.57 o 
   1  -8  11      111.38       91.04     55.83 o 
   2  -8  11      261.04      189.24     70.73 o 
   3  -8  11      208.46      141.85     73.23 o 
   4  -8  11        0.53       43.67     63.07 o 
   5  -8  11       76.34       49.92     31.42 o 
   6  -8  11        3.22       22.16     28.39 o 
   7  -8  11       91.97      107.09     63.73 o 
  -8  -7  11       25.40       39.19     25.82 o 
  -7  -7  11       11.14       20.80     33.13 o 
  -6  -7  11        0.09       -8.50     18.67 o 
  -5  -7  11       10.59       25.44     18.89 o 
  -4  -7  11        1.33       11.63     10.43 o 
  -3  -7  11       14.63        6.97     14.28 o 
  -2  -7  11      113.39       44.82     20.58 o 
  -1  -7  11      381.56      340.66    122.09 o 
   0  -7  11       87.19       36.81     35.49 o 
   1  -7  11      256.42      280.53     89.81 o 
   2  -7  11      376.30      537.75     78.70 o 
   3  -7  11      213.81      121.47     69.84 o 
   4  -7  11       40.66       74.72     54.44 o 
   5  -7  11      141.42       69.52     30.66 o 
   6  -7  11      333.06      374.96     62.76 o 
   7  -7  11       70.36       70.92     27.09 o 
   8  -7  11        1.27       22.87     36.24 o 
  -8  -6  11       40.63       -0.09     18.76 o 
  -7  -6  11      127.60      146.38     31.86 o 
  -6  -6  11       92.81      112.53     62.82 o 
  -5  -6  11       24.23       40.27     18.69 o 
  -4  -6  11       16.52       25.07     16.37 o 
  -3  -6  11        3.08       28.38     28.29 o 
  -2  -6  11       17.90        9.03     13.27 o 
  -1  -6  11        6.87       -6.19     13.34 o 
   0  -6  11       20.52       13.57      8.72 o 
   1  -6  11        1.49        9.78     37.82 o 
   2  -6  11        6.28       34.24     42.28 o 
   3  -6  11       48.53       20.18     36.52 o 
   4  -6  11      417.90      455.53     68.90 o 
   5  -6  11      247.54      344.03     42.58 o 
   6  -6  11       11.36       14.89     29.78 o 
   7  -6  11       43.73        9.29     16.95 o 
   8  -6  11        6.30       90.99     64.79 o 
   9  -6  11        0.13       19.69     24.76 o 
  -8  -5  11       10.69       19.29     35.08 o 
  -7  -5  11       30.73       -1.67     24.54 o 
  -6  -5  11       54.81       72.30     35.23 o 
  -5  -5  11       26.15       21.85     19.58 o 
  -4  -5  11      112.32      115.09     37.08 o 
  -3  -5  11       82.35       65.66     35.83 o 
  -2  -5  11       68.97       14.02     18.99 o 
  -1  -5  11      331.07      263.89     43.93 o 
   0  -5  11      143.52      135.91     63.55 o 
   1  -5  11      182.72       85.85     41.87 o 
   2  -5  11      588.95      492.62     88.56 o 
   3  -5  11       38.72       73.38     53.81 o 
   4  -5  11       21.75        0.09     42.16 o 
   5  -5  11      395.46      363.94     76.00 o 
   6  -5  11      957.10     1277.36     93.35 o 
   7  -5  11      358.36      402.28     43.68 o 
   8  -5  11      164.62      169.66     40.60 o 
   9  -5  11      130.48      155.76     73.56 o 
  10  -5  11       69.86       71.44     67.91 o 
  -9  -4  11       81.77       18.58     27.28 o 
  -8  -4  11      106.16      184.05     41.24 o 
  -7  -4  11      441.09      455.25     70.29 o 
  -6  -4  11      480.94      640.15     84.53 o 
  -5  -4  11      344.28      389.63     55.15 o 
  -4  -4  11       61.87      118.62     56.26 o 
  -3  -4  11       96.49      126.17     48.34 o 
  -2  -4  11      156.16       69.18     33.32 o 
  -1  -4  11      151.71       70.85     35.70 o 
   0  -4  11      176.01      228.05     71.32 o 
   1  -4  11      382.16      414.06     71.39 o 
   2  -4  11       17.87       -4.64     34.02 o 
   3  -4  11      143.18        9.78     38.34 o 
   4  -4  11      436.17      504.96     52.44 o 
   5  -4  11      449.50      522.18     75.69 o 
   6  -4  11       14.79       34.92     31.29 o 
   7  -4  11       27.60       40.89     29.31 o 
   8  -4  11       57.75       28.91     18.96 o 
   9  -4  11        9.94       30.11     23.40 o 
  10  -4  11        1.11       30.70     26.78 o 
  11  -4  11       31.16       36.55     33.95 o 
  -9  -3  11       14.60      129.09     60.27 o 
  -8  -3  11        2.61        3.82     28.25 o 
  -7  -3  11       20.89       26.67     28.79 o 
  -6  -3  11      125.34       43.62     26.62 o 
  -5  -3  11      364.53      399.53    118.06 o 
  -4  -3  11      828.69     1083.04     80.07 o 
  -3  -3  11      451.04      470.15     70.62 o 
  -2  -3  11        0.28       16.39     46.80 o 
  -1  -3  11       39.58       19.31     33.08 o 
   0  -3  11        0.02       31.31     31.29 o 
   1  -3  11      101.79       89.76     51.59 o 
   2  -3  11      575.12      620.70     68.21 o 
   3  -3  11      345.57      235.73     41.31 o 
   4  -3  11      136.87      108.53     35.78 o 
   5  -3  11       96.19       72.97     28.54 o 
   6  -3  11      765.93      960.23     52.83 o 
   7  -3  11      931.39     1218.96     55.69 o 
   8  -3  11      223.38      241.58     77.97 o 
   9  -3  11      163.26      150.40     94.19 o 
  10  -3  11      121.13       94.77     30.98 o 
  11  -3  11        8.99       37.04     38.57 o 
  -9  -2  11        0.99       19.71     31.24 o 
  -8  -2  11       19.62       45.95     45.84 o 
  -7  -2  11      299.46      318.33     54.72 o 
  -6  -2  11      780.32     1059.49     90.68 o 
  -5  -2  11      143.88      160.85     60.41 o 
  -4  -2  11       31.49       12.71     31.17 o 
  -3  -2  11      446.23      552.39     81.46 o 
  -2  -2  11      380.64      378.85     65.10 o 
  -1  -2  11      155.57       58.12     33.22 o 
   0  -2  11      489.90      486.25     75.92 o 
   1  -2  11     1162.81     1268.29     76.13 o 
   2  -2  11      530.04      519.07     88.89 o 
   3  -2  11        0.43      -15.89     20.36 o 
   4  -2  11        2.62      -17.96     19.89 o 
   5  -2  11      215.45      165.81     37.50 o 
   6  -2  11       54.24       92.94     33.32 o 
   7  -2  11        1.07        4.22     20.19 o 
   8  -2  11        5.36       14.34     24.92 o 
   9  -2  11        8.16       37.11     15.68 o 
  10  -2  11       22.21        8.16     18.42 o 
  11  -2  11       59.48      103.32     24.21 o 
  12  -2  11       46.22      -21.95     28.18 o 
  -9  -1  11        0.86       47.86     59.58 o 
  -7  -1  11       96.53      156.30     61.28 o 
  -6  -1  11       66.33       60.24     52.46 o 
  -5  -1  11       81.50       66.63     29.10 o 
  -4  -1  11      217.51      231.58     46.87 o 
  -3  -1  11       86.87       48.10     32.89 o 
  -2  -1  11        0.28       -5.35     28.81 o 
  -1  -1  11       95.42       92.80     48.81 o 
   0  -1  11       78.43      125.46     65.85 o 
   1  -1  11      100.42       41.38     30.02 o 
   2  -1  11      750.98      795.01     59.77 o 
   3  -1  11      452.97      387.73    102.05 o 
   4  -1  11      175.39      125.44     75.46 o 
   5  -1  11       81.02       20.04     19.14 o 
   6  -1  11      178.42      136.02     69.19 o 
   7  -1  11      115.22      111.03     42.46 o 
   8  -1  11       16.12        7.81     19.27 o 
   9  -1  11        5.00       -0.30     17.88 o 
  10  -1  11       10.00       23.81     15.40 o 
  11  -1  11       11.51        4.09     29.73 o 
  12  -1  11        7.32       39.59     20.44 o 
  -9   0  11      170.54      159.88     55.06 o 
  -8   0  11        3.51       -8.79     30.91 o 
  -7   0  11      128.76      157.43     70.38 o 
  -6   0  11      448.00      542.51     61.73 o 
  -5   0  11      176.29       97.94     44.94 o 
  -4   0  11        0.54       24.38     33.08 o 
  -3   0  11      106.52      119.64     48.78 o 
  -2   0  11        6.06       42.42     29.26 o 
  -1   0  11      148.74      120.67     57.65 o 
   0   0  11        1.53        6.30     27.99 o 
   1   0  11     1351.58     1508.84     65.01 o 
   2   0  11     1258.08     1231.42     79.43 o 
   3   0  11      110.59       82.69     33.47 o 
   4   0  11      106.16      100.88     35.62 o 
   5   0  11     1981.54     2468.90     74.29 o 
   6   0  11      301.71      260.41     38.80 o 
   7   0  11       43.61       11.42     17.48 o 
   8   0  11        5.25        2.02     18.03 o 
   9   0  11      168.14      130.34     41.40 o 
  10   0  11       49.54       34.52     21.12 o 
  11   0  11        8.92       74.74     41.59 o 
  12   0  11        2.59       28.88     15.35 o 
  -9   1  11       41.87       40.06     43.31 o 
  -8   1  11      289.92      370.34     55.27 o 
  -7   1  11      225.00      205.98     51.49 o 
  -6   1  11       19.34       60.36     36.48 o 
  -5   1  11      249.12      218.97     73.87 o 
  -4   1  11        5.16        3.37     31.97 o 
  -3   1  11      192.85      240.38     57.70 o 
  -2   1  11      282.29      362.73     55.29 o 
  -1   1  11      102.17       36.83     25.75 o 
   0   1  11        4.73       14.57     29.63 o 
   1   1  11        0.20       27.76     25.23 o 
   2   1  11       54.19       69.58     21.51 o 
   3   1  11      587.76      713.31     82.29 o 
   4   1  11        2.29       13.35     18.58 o 
   5   1  11      173.39      152.57     42.65 o 
   6   1  11      315.13      319.01     33.02 o 
   7   1  11        9.87        6.90     15.49 o 
   8   1  11        5.94       10.41     15.39 o 
   9   1  11        3.08        5.80     16.80 o 
  10   1  11       48.83       37.87     30.09 o 
  11   1  11       80.12       39.61     17.14 o 
  12   1  11        2.60       -3.40     19.95 o 
  -8   2  11       68.00       83.68     47.09 o 
  -7   2  11      344.89      427.54    100.91 o 
  -6   2  11      225.63      229.44     69.18 o 
  -5   2  11       42.66       39.54     40.79 o 
  -4   2  11       84.41       83.16     40.96 o 
  -3   2  11       18.92       32.33     29.26 o 
  -2   2  11      206.27      140.36     46.19 o 
  -1   2  11      228.72      188.44     39.36 o 
   0   2  11        0.62       11.46     23.29 o 
   1   2  11      294.03      226.76     51.27 o 
   2   2  11      127.07       90.79     24.79 o 
   3   2  11      245.98      251.67     24.51 o 
   4   2  11      405.45      274.74     70.23 o 
   5   2  11      210.47      178.34     39.63 o 
   6   2  11       13.93       14.69     14.28 o 
   7   2  11      148.58      146.05     29.89 o 
   8   2  11        2.50       14.97     18.09 o 
   9   2  11      114.02      120.37     39.05 o 
  10   2  11       26.10       32.37     30.27 o 
  11   2  11        1.03       -6.96     22.99 o 
  12   2  11        3.55       35.58     27.00 o 
  13   2  11        4.66       19.19     15.92 o 
  -8   3  11       14.24       28.03     35.18 o 
  -7   3  11       58.68       66.37     49.56 o 
  -6   3  11       95.99       11.72     27.96 o 
  -5   3  11      104.45       77.66     26.54 o 
  -4   3  11       15.69       11.16     38.11 o 
  -3   3  11        0.62       44.85     23.81 o 
  -2   3  11       42.04       21.29     30.68 o 
  -1   3  11      265.30      218.99     40.32 o 
   0   3  11      109.31       51.44     18.94 o 
   1   3  11      102.59       66.04     23.39 o 
   2   3  11      587.58      597.04     39.19 o 
   3   3  11      414.05      323.89     48.83 o 
   4   3  11      265.93      273.86     36.52 o 
   5   3  11     1126.47     1238.65     31.89 o 
   6   3  11     1174.00     1460.12     46.67 o 
   7   3  11      197.67      166.82     86.32 o 
   8   3  11      216.87      140.00     66.57 o 
   9   3  11      232.45      247.48    117.32 o 
  10   3  11      125.56      128.74     58.03 o 
  11   3  11       55.96       45.79     24.52 o 
  12   3  11        2.95       20.02     21.62 o 
  13   3  11      130.57       66.07     37.65 o 
  -8   4  11      202.86      268.93     70.22 o 
  -7   4  11      393.12      590.00     65.01 o 
  -6   4  11       66.06       80.14     62.88 o 
  -5   4  11        7.64       34.29     18.08 o 
  -4   4  11       16.45       30.40     25.25 o 
  -3   4  11       37.47        9.41     42.05 o 
  -2   4  11        1.28       20.74     33.21 o 
  -1   4  11       34.75       31.30     15.69 o 
   0   4  11      311.10      274.87     45.54 o 
   1   4  11      683.09      715.28     39.25 o 
   2   4  11      158.50      110.75     28.47 o 
   3   4  11      106.30       74.78     24.98 o 
   4   4  11      330.26      371.69     39.27 o 
   5   4  11       34.10       21.91     13.19 o 
   6   4  11       35.01        9.72      9.26 o 
   7   4  11      266.13      233.50     71.11 o 
   8   4  11       34.29       78.63     34.02 o 
   9   4  11        5.78       36.78     20.63 o 
  10   4  11        0.12       48.71     27.04 o 
  11   4  11      156.10       99.41     58.99 o 
  12   4  11      215.52      170.02     94.81 o 
  13   4  11       22.16       52.11     25.84 o 
  -7   5  11       54.93      102.28     45.69 o 
  -6   5  11      204.97      220.76     66.96 o 
  -5   5  11      311.92      369.92     55.83 o 
  -4   5  11       95.32       55.26     19.82 o 
  -3   5  11        0.81       22.64     14.63 o 
  -2   5  11       40.81       51.68     21.10 o 
  -1   5  11      108.45       99.23     25.60 o 
   0   5  11       18.18      -12.70     12.70 o 
   1   5  11      509.95      468.10     40.48 o 
   2   5  11     2122.25     2507.05     43.42 o 
   3   5  11      466.74      526.29     28.00 o 
   4   5  11       22.48        0.86     10.08 o 
   5   5  11      829.27      935.97     30.63 o 
   6   5  11      616.96      677.66     47.83 o 
   7   5  11       12.21        9.51     28.84 o 
   8   5  11        2.30       15.92     12.57 o 
   9   5  11      308.24      228.90    115.13 o 
  10   5  11      314.73      210.98    116.76 o 
  11   5  11       43.23       55.83     21.31 o 
  12   5  11       53.82       48.67     28.95 o 
  13   5  11      355.94      262.14    177.12 o 
  -7   6  11      109.63      100.63     55.20 o 
  -6   6  11       26.35       -4.79     23.95 o 
  -5   6  11        0.42       26.85     26.53 o 
  -4   6  11        8.05       25.44     32.02 o 
  -3   6  11        0.04       45.87     17.65 o 
  -2   6  11       63.21       63.70     22.62 o 
  -1   6  11      256.49      230.82     54.25 o 
   0   6  11     1783.45     2197.71     63.71 o 
   1   6  11     1679.09     2133.16     52.59 o 
   2   6  11      211.10      235.36     26.56 o 
   3   6  11       12.41       12.01     15.15 o 
   4   6  11      145.05      113.77     23.64 o 
   5   6  11       52.45       50.18     15.94 o 
   6   6  11      128.96       92.43     33.02 o 
   7   6  11      105.32      112.95     29.51 o 
   8   6  11       90.16      103.81     59.72 o 
   9   6  11       12.95       41.64     32.23 o 
  10   6  11       24.01       59.39     31.34 o 
  11   6  11      138.16      131.07     80.54 o 
  12   6  11      119.22      122.75     43.10 o 
  13   6  11        1.08       -9.12     29.40 o 
  -6   7  11       18.09        7.51     22.33 o 
  -5   7  11        8.05       33.23     28.33 o 
  -4   7  11       56.76       57.58     28.99 o 
  -3   7  11       44.53       40.74     26.08 o 
  -2   7  11        4.26       22.85     18.79 o 
  -1   7  11        0.96       28.76     15.70 o 
   0   7  11      203.52      234.48     49.21 o 
   1   7  11      668.10      836.07     40.59 o 
   2   7  11      877.46     1078.44     42.29 o 
   3   7  11      207.11      254.29     26.71 o 
   4   7  11       26.21       16.16     17.20 o 
   5   7  11        6.67       33.33     24.89 o 
   6   7  11       79.10      102.02     30.49 o 
   7   7  11       20.40       28.72     31.49 o 
   8   7  11        0.57       10.33     19.57 o 
   9   7  11      480.52      572.81     76.13 o 
  10   7  11      228.98      219.80     81.13 o 
  11   7  11        6.85        6.11     20.77 o 
  12   7  11       63.01       61.87     46.78 o 
  -5   8  11      112.87       97.03     80.50 o 
  -4   8  11       52.43       89.27     41.40 o 
  -3   8  11       25.78       60.49     45.81 o 
  -2   8  11       21.01       48.01     28.47 o 
  -1   8  11       72.11       99.69     43.39 o 
   0   8  11      320.05      370.17     70.99 o 
   1   8  11      281.64      262.56     52.69 o 
   2   8  11       78.35       48.90     14.86 o 
   3   8  11        1.77       12.65     11.38 o 
   4   8  11        0.89        2.96     15.51 o 
   5   8  11      103.49      111.97     33.16 o 
   6   8  11       79.16       83.95     31.78 o 
   7   8  11      360.59      271.75     73.61 o 
   8   8  11      787.18     1093.17     67.93 o 
   9   8  11      266.14      292.44     89.99 o 
  10   8  11        0.81       19.55     16.65 o 
  11   8  11       49.82       30.51     27.33 o 
  12   8  11       22.88       61.63     58.43 o 
  -4   9  11       35.71       34.12     25.65 o 
  -3   9  11        0.04       -2.26     23.45 o 
  -2   9  11       75.61       48.56     53.06 o 
  -1   9  11       87.88      153.92     84.24 o 
   0   9  11       11.14        6.64     12.30 o 
   1   9  11       41.95       52.86     14.34 o 
   2   9  11       65.06       66.06     29.46 o 
   3   9  11       42.44       27.20     18.62 o 
   4   9  11        1.04       29.98     21.13 o 
   5   9  11       88.07       45.76     21.31 o 
   6   9  11       48.85       58.90     25.58 o 
   7   9  11       87.03       92.01     30.09 o 
   8   9  11       44.47       40.85     20.55 o 
   9   9  11      225.90      163.73    103.89 o 
  10   9  11      188.14      175.68    105.35 o 
  11   9  11        1.98       39.21     19.52 o 
  -3  10  11       31.35       26.71     23.13 o 
  -2  10  11       14.68       37.07     17.50 o 
  -1  10  11        1.53       -1.73     18.68 o 
   0  10  11       21.12       18.97     29.14 o 
   1  10  11      111.54       47.28     25.30 o 
   2  10  11       77.90       38.65     13.61 o 
   3  10  11        0.57       13.14     16.39 o 
   4  10  11       10.65        7.43     19.10 o 
   5  10  11       20.05       43.46     27.97 o 
   6  10  11       25.00       22.16     22.68 o 
   7  10  11       41.71       57.38     26.67 o 
   8  10  11       81.80       68.87     24.36 o 
   9  10  11       35.19       41.01     33.87 o 
  10  10  11       12.84       15.06     17.68 o 
  11  10  11        4.21        2.10     17.87 o 
  -2  11  11       19.47       12.39     24.98 o 
  -1  11  11      110.31       50.92     28.37 o 
   0  11  11      128.22       62.15     23.77 o 
   1  11  11       11.78       18.51     14.71 o 
   2  11  11       10.27       42.57     24.15 o 
   3  11  11        8.84       28.28     20.70 o 
   4  11  11       88.80       66.43     29.37 o 
   5  11  11       87.23       82.72     39.88 o 
   6  11  11       50.42       16.95     21.49 o 
   7  11  11       10.28        0.16     15.48 o 
   8  11  11       38.58       39.59     26.39 o 
   9  11  11      110.98       91.47     56.67 o 
  10  11  11       61.95       71.22     35.42 o 
   0  12  11      211.53      116.52     46.76 o 
   2  12  11       64.05       21.08     34.57 o 
   3  12  11        0.44       24.35     18.45 o 
   4  12  11        4.44       -2.12     15.58 o 
   5  12  11       11.79       13.67     22.39 o 
   6  12  11       17.03       21.41     18.67 o 
   7  12  11        9.88       20.00     19.11 o 
   8  12  11        4.70       45.75     23.88 o 
   4  13  11        0.53      -12.73     18.53 o 
   5  13  11       26.80       29.56     20.43 o 
  -2 -10  12        5.43      172.52     73.71 o 
  -1 -10  12       24.47      157.71     80.07 o 
   0 -10  12       17.04       64.20     61.56 o 
   1 -10  12      107.23       88.35     60.71 o 
   2 -10  12      173.01      193.93     66.00 o 
  -4  -9  12      112.81       47.99     25.71 o 
  -3  -9  12      167.14      253.51     73.26 o 
  -2  -9  12       47.63       17.61     41.59 o 
  -1  -9  12       22.60        7.55     37.82 o 
   0  -9  12        5.24       29.28     54.35 o 
   1  -9  12      177.78      116.15     44.49 o 
   2  -9  12      204.76      141.92     70.99 o 
   3  -9  12        7.65       69.65     51.57 o 
   4  -9  12       88.65      126.69     75.05 o 
  -5  -8  12      106.41       62.11     25.76 o 
  -4  -8  12        5.37       25.07     19.08 o 
  -3  -8  12      164.77      106.46     56.21 o 
  -2  -8  12      102.68       68.71     42.09 o 
  -1  -8  12       35.74       20.37     45.77 o 
   0  -8  12        2.61      -28.60     37.02 o 
   1  -8  12       11.95        1.67     41.33 o 
   2  -8  12      457.36      547.63    117.14 o 
   3  -8  12      540.40      653.33    135.95 o 
   4  -8  12       68.04      141.16     85.64 o 
   5  -8  12       71.92       47.75     27.48 o 
   6  -8  12      122.43       71.13     29.94 o 
  -6  -7  12      126.24      113.63     39.67 o 
  -5  -7  12        1.59       26.42     17.47 o 
  -4  -7  12        2.59       22.25     18.45 o 
  -3  -7  12       19.78       19.59     45.55 o 
  -2  -7  12      119.41       39.14     17.07 o 
  -1  -7  12       82.98       32.04     33.32 o 
   0  -7  12       28.95       66.21     49.28 o 
   1  -7  12      105.41       53.24     33.20 o 
   2  -7  12       75.87       19.85     36.00 o 
   3  -7  12       62.34       92.73     67.10 o 
   4  -7  12      310.27      267.64     57.91 o 
   5  -7  12       55.04       21.41     22.13 o 
   6  -7  12        2.72       30.66     52.39 o 
   7  -7  12       22.74       50.52     24.21 o 
  -7  -6  12        0.36       -1.32     29.35 o 
  -6  -6  12       55.93       21.37     25.15 o 
  -5  -6  12        3.83       23.01     16.75 o 
  -4  -6  12      120.84      147.03     47.90 o 
  -3  -6  12       93.76      114.18     32.81 o 
  -2  -6  12        0.09       12.72     17.67 o 
  -1  -6  12        0.19        2.43     33.91 o 
   0  -6  12        7.67       44.80     44.61 o 
   1  -6  12       13.61       51.87     34.80 o 
   2  -6  12      431.08      392.88     67.88 o 
   3  -6  12       18.27        6.77     35.13 o 
   4  -6  12      269.33      319.01     62.15 o 
   5  -6  12      479.58      702.01     61.01 o 
   6  -6  12      216.49      186.45     46.42 o 
   7  -6  12        8.37       50.30     25.32 o 
   8  -6  12        1.15       15.01     21.11 o 
  -7  -5  12      135.30       67.27     37.28 o 
  -6  -5  12       21.59        3.96     32.59 o 
  -5  -5  12       16.04       25.11     26.71 o 
  -4  -5  12       63.13       48.76     27.75 o 
  -3  -5  12      100.49       21.81     29.78 o 
  -2  -5  12       10.60       25.63     44.21 o 
  -1  -5  12        0.28        7.24     28.11 o 
   0  -5  12      157.45      118.29     57.63 o 
   1  -5  12       58.92      122.37     58.99 o 
   2  -5  12       86.81       85.33     58.80 o 
   3  -5  12      256.94      294.92     97.00 o 
   4  -5  12       75.06       42.28     30.50 o 
   5  -5  12        1.62        2.40     25.00 o 
   6  -5  12      148.50      145.28     40.17 o 
   7  -5  12      146.83       98.07     32.72 o 
   8  -5  12       61.70       96.63     28.38 o 
   9  -5  12        4.12        8.27     42.25 o 
  -8  -4  12       54.12       54.56     43.31 o 
  -7  -4  12       74.23       55.53     35.67 o 
  -6  -4  12      182.36       99.24     45.46 o 
  -5  -4  12       99.07       19.12     27.96 o 
  -4  -4  12       35.48      129.49     57.55 o 
  -3  -4  12        3.47      -21.43     30.56 o 
  -2  -4  12       17.46       75.36     56.35 o 
  -1  -4  12       13.17       39.38     46.90 o 
   0  -4  12       44.39       18.06     36.83 o 
   1  -4  12      251.38      212.72     71.98 o 
   2  -4  12      462.50      507.71     62.95 o 
   3  -4  12       55.43      133.12     69.93 o 
   4  -4  12      471.32      542.03     52.78 o 
   5  -4  12      694.35      792.21     48.34 o 
   6  -4  12      297.86      360.46     43.40 o 
   7  -4  12       22.53        8.30     19.09 o 
   8  -4  12        0.16        9.43     17.98 o 
   9  -4  12       98.93       62.23     27.53 o 
  10  -4  12       81.68      103.65     55.97 o 
  -8  -3  12      143.32       64.34     40.27 o 
  -7  -3  12      121.78      171.44     60.36 o 
  -6  -3  12      104.87       65.43     39.97 o 
  -5  -3  12        8.52       19.05     31.78 o 
  -4  -3  12      124.47       99.17     49.73 o 
  -3  -3  12       86.79       69.06     38.74 o 
  -2  -3  12       77.40       63.02     43.86 o 
  -1  -3  12      492.16      429.24    132.01 o 
   0  -3  12     1065.81     1162.14     79.46 o 
   1  -3  12      430.07      422.73    117.28 o 
   2  -3  12       12.20      -20.23     38.20 o 
   3  -3  12      443.39      423.63     78.42 o 
   4  -3  12       41.95       58.92     26.62 o 
   5  -3  12        1.46       13.03     24.54 o 
   6  -3  12      112.08       97.11     41.83 o 
   7  -3  12        2.61       29.08     32.71 o 
   8  -3  12       36.72       -1.57     18.87 o 
   9  -3  12        4.58       33.02     18.10 o 
  10  -3  12       51.14       51.44     24.89 o 
  -8  -2  12        0.58       21.93     36.22 o 
  -7  -2  12        3.95       -8.77     31.78 o 
  -6  -2  12      129.92      165.31     73.66 o 
  -5  -2  12      178.93      244.93    212.25 o 
  -4  -2  12       66.03       93.23     44.66 o 
  -3  -2  12       31.58       11.36     29.90 o 
  -2  -2  12       13.12       -2.43     34.42 o 
  -1  -2  12      468.68      520.65     71.37 o 
   0  -2  12      785.00      949.40     85.82 o 
   1  -2  12     1367.11     1601.85     90.85 o 
   2  -2  12     1280.40     1407.85     95.07 o 
   3  -2  12      544.36      656.09     67.56 o 
   4  -2  12        1.48        5.39     21.88 o 
   5  -2  12      254.32      264.82     55.09 o 
   6  -2  12      253.76      302.26     72.94 o 
   7  -2  12      160.01       99.69     32.75 o 
   8  -2  12       25.68       64.32     30.22 o 
   9  -2  12       11.63        5.27     22.01 o 
  10  -2  12       63.60       38.47     29.01 o 
  11  -2  12       18.00       18.99     36.92 o 
  -8  -1  12       64.79       40.70     49.07 o 
  -7  -1  12      247.38      353.67     87.81 o 
  -6  -1  12      221.17      254.74     62.79 o 
  -5  -1  12        5.18       15.30     29.50 o 
  -4  -1  12       36.74       40.58     27.52 o 
  -3  -1  12       70.44       44.59     33.79 o 
  -2  -1  12      309.18      428.46     72.17 o 
  -1  -1  12      137.15      236.91     60.97 o 
   0  -1  12      180.58      106.24     51.52 o 
   1  -1  12      294.63      309.49     56.94 o 
   2  -1  12      172.62      128.23     35.44 o 
   3  -1  12       27.14       20.52     31.04 o 
   4  -1  12       10.96        7.67     25.57 o 
   5  -1  12      165.46      154.08     32.91 o 
   6  -1  12      870.41     1044.37     48.59 o 
   7  -1  12      479.96      593.43     52.89 o 
   8  -1  12      230.63      228.69     59.08 o 
   9  -1  12      132.08       94.61     31.09 o 
  10  -1  12       61.09       88.81     38.27 o 
  11  -1  12       85.87       81.58     24.85 o 
  -8   0  12      210.53      137.63     48.57 o 
  -7   0  12       55.91       68.24     56.61 o 
  -6   0  12        9.54      213.71     36.38 o 
  -5   0  12        5.36       53.99     38.20 o 
  -4   0  12        5.45       -3.07     29.94 o 
  -3   0  12        4.19       28.58     29.50 o 
  -2   0  12        3.53       35.04     30.93 o 
  -1   0  12      131.75       26.78     33.46 o 
   0   0  12      250.45      288.05     59.79 o 
   1   0  12      898.41      933.38     44.25 o 
   2   0  12      633.18      660.83     55.28 o 
   3   0  12       84.19      113.48     33.97 o 
   4   0  12        3.97       21.02     23.28 o 
   5   0  12        3.84        4.10     27.96 o 
   6   0  12      273.61      238.51     31.44 o 
   7   0  12      184.66      263.54     55.33 o 
   8   0  12      190.56      248.33     66.09 o 
   9   0  12      345.90      324.34     50.06 o 
  10   0  12       66.01       64.90     23.47 o 
  11   0  12       11.67       44.33     25.70 o 
  12   0  12       70.36       35.82     26.55 o 
  -8   1  12       84.78       33.36     30.84 o 
  -7   1  12      513.09      838.06     84.17 o 
  -6   1  12      426.91      566.49     77.34 o 
  -5   1  12      292.91      272.71     51.80 o 
  -4   1  12       21.38        6.32     29.07 o 
  -3   1  12        3.26       47.91     42.18 o 
  -2   1  12       24.02       44.02     45.39 o 
  -1   1  12        4.16       51.00     34.49 o 
   0   1  12       79.84       76.86     39.32 o 
   1   1  12      158.92       92.29     35.77 o 
   2   1  12       41.25       16.72     21.47 o 
   3   1  12      129.08       66.02     18.63 o 
   4   1  12      277.00      266.62     91.02 o 
   5   1  12      108.43       46.86     20.46 o 
   6   1  12      112.85      135.43     71.95 o 
   7   1  12      191.48      184.41     25.97 o 
   8   1  12      221.97      144.03     37.27 o 
   9   1  12       47.79       33.12     23.90 o 
  10   1  12        0.60       12.38     36.78 o 
  11   1  12        6.03       18.25     13.18 o 
  12   1  12        3.82       20.80     14.64 o 
  -7   2  12        0.19       13.13     36.62 o 
  -6   2  12       31.69       27.78     29.28 o 
  -5   2  12       12.52       44.44     28.67 o 
  -4   2  12       85.82       80.80     43.20 o 
  -3   2  12      258.28      319.81     96.25 o 
  -2   2  12       61.78       19.61     27.51 o 
  -1   2  12      278.40      272.18     47.64 o 
   0   2  12      259.69      320.86     41.45 o 
   1   2  12      256.72      175.15     35.60 o 
   2   2  12       69.48       38.64     15.92 o 
   3   2  12      216.38      295.46     32.48 o 
   4   2  12       65.38       39.39     17.76 o 
   5   2  12      417.42      526.96     51.87 o 
   6   2  12      189.50      228.11     29.35 o 
   7   2  12      138.93       81.05     40.99 o 
   8   2  12      128.88      119.09     48.57 o 
   9   2  12      145.91      168.91     78.00 o 
  10   2  12       51.89       25.42     26.01 o 
  11   2  12        2.53       35.67     14.71 o 
  12   2  12       52.91       62.58     34.07 o 
  -7   3  12      346.37      391.21     83.25 o 
  -6   3  12       93.11       83.49     42.23 o 
  -5   3  12        0.56       17.29     20.40 o 
  -4   3  12       33.01       46.20     27.41 o 
  -3   3  12       50.16      109.18     43.67 o 
  -2   3  12        6.96       43.11     22.58 o 
  -1   3  12       43.82       60.52     28.35 o 
   0   3  12       95.13       67.00     17.74 o 
   1   3  12      652.15      844.08     53.23 o 
   2   3  12      169.75      148.47     38.63 o 
   3   3  12      192.22      199.04     38.60 o 
   4   3  12      100.37       72.92     33.78 o 
   5   3  12      127.55       76.33     68.22 o 
   6   3  12       21.99       21.94     18.90 o 
   7   3  12       10.85       17.49     28.34 o 
   8   3  12       21.59        0.47     33.48 o 
   9   3  12        5.98       38.90     23.20 o 
  10   3  12        4.74       24.50      9.62 o 
  11   3  12       63.66       61.52     37.42 o 
  12   3  12        4.89       21.86     12.50 o 
  -7   4  12       87.24      136.75     53.95 o 
  -6   4  12      156.80       79.18     51.07 o 
  -5   4  12        1.35       60.38     42.87 o 
  -4   4  12       53.19       55.70     24.89 o 
  -3   4  12       74.56       80.40     33.89 o 
  -2   4  12       48.87       34.17     29.77 o 
  -1   4  12      368.18      470.86     47.02 o 
   0   4  12       32.88       14.60     16.68 o 
   1   4  12      187.41      223.97     32.82 o 
   2   4  12      445.21      491.12    100.65 o 
   3   4  12       26.35       21.74     13.02 o 
   4   4  12      228.59      288.64     32.97 o 
   5   4  12      342.71      359.69     72.32 o 
   6   4  12      148.25      112.15     42.48 o 
   7   4  12      158.39      155.78     64.53 o 
   8   4  12       32.46       32.44     30.93 o 
   9   4  12        5.35        5.33     16.20 o 
  10   4  12        1.87       81.82     39.52 o 
  11   4  12       42.99       45.72     28.13 o 
  12   4  12      106.68       54.54     38.27 o 
  -6   5  12        8.75       11.27     33.06 o 
  -5   5  12      104.39      133.57     58.69 o 
  -4   5  12        0.01       21.10     40.58 o 
  -3   5  12        0.26       13.11     19.41 o 
  -2   5  12        1.55        7.64     18.20 o 
  -1   5  12      254.24      241.56     45.14 o 
   0   5  12      998.39     1170.30     35.39 o 
   1   5  12      623.11      730.33     45.46 o 
   2   5  12        8.04       15.76     15.23 o 
   3   5  12      318.97      376.06     65.69 o 
   4   5  12       80.80       75.85     24.04 o 
   5   5  12        1.68        6.51      9.35 o 
   6   5  12        0.09       13.22      8.67 o 
   7   5  12        0.51       43.67     24.97 o 
   8   5  12       41.04       64.18     41.64 o 
   9   5  12        1.92      -19.52     26.01 o 
  10   5  12       22.30       81.82     48.03 o 
  11   5  12       50.55       55.39     38.34 o 
  12   5  12       11.72      -15.11     27.75 o 
  -6   6  12       25.38        0.66     40.08 o 
  -5   6  12        0.27       25.47     47.78 o 
  -4   6  12        0.00       77.80     40.85 o 
  -3   6  12       78.71       32.15     11.93 o 
  -2   6  12        0.99       34.11     16.78 o 
  -1   6  12       77.45       52.09     23.83 o 
   0   6  12      245.86      317.67     93.98 o 
   1   6  12     1154.55     1439.77     45.61 o 
   2   6  12     1090.05     1462.85     54.12 o 
   3   6  12      180.40      202.12     36.68 o 
   4   6  12       35.08       32.56     15.42 o 
   5   6  12      350.89      397.02     77.61 o 
   6   6  12       76.98       76.07     27.98 o 
   7   6  12       11.11       24.99     26.86 o 
   8   6  12        3.36       34.16     17.40 o 
   9   6  12      102.23      119.94     55.15 o 
  10   6  12       83.53       65.41     41.19 o 
  11   6  12        0.54       -7.69     33.22 o 
  12   6  12      180.33      151.35     67.79 o 
  -5   7  12        0.39        1.41     25.21 o 
  -4   7  12       41.25       70.45     75.53 o 
  -3   7  12       78.12       49.77     28.82 o 
  -2   7  12       17.64       37.98     17.76 o 
  -1   7  12      706.70      981.03     73.65 o 
   0   7  12      669.05      962.23     82.06 o 
   1   7  12       87.24       87.16     28.21 o 
   2   7  12      100.16      142.72     30.10 o 
   3   7  12      735.45      943.29     42.26 o 
   4   7  12      549.02      616.89     45.23 o 
   5   7  12       30.88       29.94     16.20 o 
   6   7  12       20.16       35.80     30.72 o 
   7   7  12      455.31      273.86     74.91 o 
   8   7  12      405.41      367.51     59.16 o 
  10   7  12       39.25       10.14     22.35 o 
  11   7  12      127.93      101.39     77.03 o 
  12   7  12       24.26       35.63     36.00 o 
  -4   8  12       16.36       23.96     30.04 o 
  -3   8  12      188.85      115.91     27.36 o 
  -2   8  12      105.66      150.84     45.13 o 
  -1   8  12        8.75       12.16     32.97 o 
   0   8  12      213.98      209.47     56.94 o 
   1   8  12      624.25      767.16     60.82 o 
   2   8  12      135.70      131.49     48.07 o 
   3   8  12        1.87       14.96     20.25 o 
   4   8  12       57.03       45.75     26.74 o 
   5   8  12        6.32      -10.99     27.09 o 
   6   8  12       20.49       14.94     14.44 o 
   7   8  12      254.64      132.44     44.14 o 
   8   8  12      307.13      194.64    145.48 o 
   9   8  12      434.53      550.36    171.55 o 
  10   8  12      181.38       63.12     51.31 o 
  11   8  12        0.85       28.32     32.66 o 
  -3   9  12       49.63       10.86     28.06 o 
  -2   9  12       21.41       31.67     28.31 o 
  -1   9  12      324.83      291.17    152.61 o 
   0   9  12      291.14      287.29     90.57 o 
   1   9  12        0.16        6.54     12.80 o 
   2   9  12       18.56       23.68     11.94 o 
   3   9  12       21.81       24.61     16.83 o 
   4   9  12        0.09       20.65     25.79 o 
   5   9  12        1.22       11.90     15.26 o 
   6   9  12       76.31       50.06     17.36 o 
   7   9  12      359.80      401.72    118.86 o 
   8   9  12      489.66      614.05    208.21 o 
   9   9  12       17.72        5.49     23.77 o 
  10   9  12      175.06      124.63     51.54 o 
  11   9  12      130.52      129.87     89.62 o 
  -2  10  12      130.80       84.95     37.86 o 
  -1  10  12       65.77       47.85     28.98 o 
   0  10  12        3.26       -0.11     15.48 o 
   1  10  12       63.96       36.81     14.61 o 
   2  10  12       18.62       68.56     26.82 o 
   3  10  12      100.91       70.82     21.50 o 
   4  10  12      166.91       98.07     38.59 o 
   5  10  12        1.42       15.45     27.49 o 
   6  10  12       22.80       30.55     41.63 o 
   7  10  12        6.84       28.40     28.73 o 
   8  10  12      203.37      222.67     71.19 o 
   9  10  12      315.62      214.02    147.84 o 
  10  10  12      119.83       91.58     51.66 o 
   0  11  12      183.61      173.61     59.25 o 
   1  11  12       52.61        3.63     46.68 o 
   2  11  12       16.31       24.94     18.24 o 
   3  11  12       79.97       85.26     26.23 o 
   4  11  12       52.97       45.67     17.05 o 
   5  11  12       58.36       24.76     22.70 o 
   6  11  12        0.36       22.36     19.63 o 
   7  11  12       56.72       59.11     22.72 o 
   8  11  12       59.87       46.26     28.64 o 
   9  11  12        0.17       14.05     19.78 o 
   3  12  12        7.21       20.98     42.63 o 
   4  12  12        0.03       21.64     39.75 o 
   5  12  12       63.57       43.54     32.25 o 
   6  12  12       45.58       20.97     16.77 o 
  -1  -9  13       90.75       50.27     37.32 o 
   0  -9  13      249.15      264.62     68.75 o 
   1  -9  13      195.11      184.19     60.64 o 
   2  -9  13      263.03      293.34     85.16 o 
  -3  -8  13       45.71       88.89     78.21 o 
  -2  -8  13      117.06       68.68     58.19 o 
  -1  -8  13       30.93       72.13     55.86 o 
   0  -8  13        2.44       26.60     41.66 o 
   1  -8  13       25.23       39.73     42.94 o 
   2  -8  13        5.09      -14.22     41.62 o 
   3  -8  13       84.09      126.52     71.80 o 
   4  -8  13      148.26      233.90     85.71 o 
  -5  -7  13       16.83        2.62     35.82 o 
  -4  -7  13        7.08       57.00     35.94 o 
  -3  -7  13       70.90       30.93     45.74 o 
  -2  -7  13       16.02       60.45     39.26 o 
  -1  -7  13       24.70      124.80     78.56 o 
   0  -7  13        0.81       57.32     38.81 o 
   1  -7  13       39.17       25.87     36.62 o 
   2  -7  13      101.96      211.38     77.71 o 
   3  -7  13       48.11       69.67     67.17 o 
   4  -7  13       13.84       10.96     46.19 o 
   5  -7  13       87.52       76.58     28.53 o 
   6  -7  13      111.52      133.81     38.74 o 
  -5  -6  13        9.98       47.89     52.46 o 
  -4  -6  13        0.27       16.41     33.03 o 
  -3  -6  13       48.72       37.32     33.72 o 
  -2  -6  13        3.96       -4.17     35.49 o 
  -1  -6  13       31.66       44.73     34.75 o 
   0  -6  13      126.52       67.60     33.62 o 
   1  -6  13      116.02      137.37     72.95 o 
   2  -6  13       20.58       12.97     39.35 o 
   3  -6  13      130.44      107.56     63.02 o 
   4  -6  13      112.71       76.69     44.56 o 
   5  -6  13        1.15       12.17     19.23 o 
   6  -6  13       62.57       55.03     27.55 o 
   7  -6  13        3.08       14.94     19.22 o 
  -6  -5  13      110.65       75.19     45.84 o 
  -5  -5  13       10.08       16.43     35.25 o 
  -4  -5  13       40.62       77.15     40.84 o 
  -3  -5  13      142.75      185.07     63.71 o 
  -2  -5  13       17.59       22.49     32.23 o 
  -1  -5  13      263.29      355.98     58.66 o 
   0  -5  13       13.30       35.08     32.54 o 
   1  -5  13       77.16      122.77     54.37 o 
   2  -5  13       62.15       -8.28     31.08 o 
   3  -5  13        0.81       -4.79     30.16 o 
   4  -5  13      322.45      330.44     57.42 o 
   5  -5  13      364.16      402.51     47.48 o 
   6  -5  13       25.86       46.76     29.55 o 
   7  -5  13        3.09      -10.97     19.76 o 
   8  -5  13        0.09       16.38     25.06 o 
  -6  -4  13       60.70       58.64     41.80 o 
  -5  -4  13       40.07       67.17     49.30 o 
  -4  -4  13       15.72        4.50     33.48 o 
  -3  -4  13       49.65       24.24     32.14 o 
  -2  -4  13        0.37       21.64     29.21 o 
  -1  -4  13      371.11      404.98     64.01 o 
   0  -4  13      305.90      269.43     96.79 o 
   1  -4  13      105.37      107.56     51.52 o 
   2  -4  13        1.18       58.57     45.69 o 
   3  -4  13       94.62       88.28     52.70 o 
   4  -4  13        0.83       27.39     49.21 o 
   5  -4  13      226.25      212.76     60.18 o 
   6  -4  13      281.95      315.01     38.41 o 
   7  -4  13       29.54       62.52     35.92 o 
   8  -4  13        7.34       24.97     20.09 o 
   9  -4  13        1.41        8.94     41.46 o 
  -7  -3  13       38.26       80.24     57.11 o 
  -6  -3  13        9.58       51.66     45.93 o 
  -5  -3  13        0.06       20.11     32.99 o 
  -4  -3  13       37.48       22.26     32.73 o 
  -3  -3  13       40.35       51.64     28.03 o 
  -2  -3  13        2.04       50.67     42.68 o 
  -1  -3  13        4.35       78.44     51.24 o 
   0  -3  13      111.37      170.00     71.28 o 
   1  -3  13      718.23      908.25     67.27 o 
   2  -3  13      479.43      547.93     79.20 o 
   3  -3  13       62.38       37.12     24.51 o 
   4  -3  13       84.42       76.08     65.05 o 
   5  -3  13      159.28      137.97     58.63 o 
   6  -3  13       67.37       44.55     22.89 o 
   7  -3  13       24.58        9.01     27.94 o 
   8  -3  13        8.15       28.07     19.95 o 
   9  -3  13        8.40       14.60     22.42 o 
  10  -3  13        4.37      -11.55     29.45 o 
  -7  -2  13       65.68       80.50     42.94 o 
  -6  -2  13       21.14       69.25     44.47 o 
  -5  -2  13       42.28       23.79     33.81 o 
  -4  -2  13       14.93      100.61     54.28 o 
  -3  -2  13       31.20       31.03     27.78 o 
  -2  -2  13       31.69       71.49     36.99 o 
  -1  -2  13      567.97      759.76     61.23 o 
   0  -2  13      633.62      725.85     60.60 o 
   1  -2  13        0.16        6.41     38.29 o 
   2  -2  13      287.45      315.57     85.78 o 
   3  -2  13      361.99      558.58     64.11 o 
   4  -2  13      110.57      135.57     43.31 o 
   5  -2  13       27.16       61.12     49.29 o 
   6  -2  13       36.36        6.42     25.23 o 
   7  -2  13       12.60        0.74     28.53 o 
   8  -2  13      253.43      254.50     34.90 o 
   9  -2  13       11.65       53.94     30.77 o 
  10  -2  13       96.42       79.56     30.80 o 
  -7  -1  13       18.70       60.86     47.06 o 
  -6  -1  13       15.32       40.22     35.51 o 
  -5  -1  13        8.84       38.17     31.81 o 
  -4  -1  13       19.67       58.03     37.94 o 
  -3  -1  13        7.33       20.96     29.59 o 
  -2  -1  13       15.39       81.44     55.41 o 
  -1  -1  13      103.63      110.49     50.34 o 
   0  -1  13     1190.80     1381.45     81.53 o 
   1  -1  13     1252.27     1698.69     73.73 o 
   2  -1  13      652.92      762.22     47.57 o 
   3  -1  13        0.29       20.59     24.30 o 
   4  -1  13       99.04      144.26     37.70 o 
   5  -1  13       60.82       33.40     23.75 o 
   6  -1  13       15.83       45.71     23.78 o 
   7  -1  13       68.19       52.83     38.39 o 
   8  -1  13      451.09      448.91     84.65 o 
   9  -1  13      240.59      201.35     38.35 o 
  10  -1  13        6.89        1.46     11.16 o 
  11  -1  13       54.60       31.48     21.48 o 
  -7   0  13      160.05      129.59     49.49 o 
  -6   0  13       84.41      115.65     52.56 o 
  -5   0  13      128.95       61.35     46.80 o 
  -4   0  13      186.27      212.70     73.26 o 
  -3   0  13        2.47       55.53     44.14 o 
  -2   0  13      254.68      308.50     92.12 o 
  -1   0  13      815.78      914.72     66.16 o 
   0   0  13      408.93      462.60    114.94 o 
   1   0  13        1.37       -1.56     23.23 o 
   2   0  13      220.40      256.09     56.49 o 
   3   0  13      190.85      225.40     48.53 o 
   4   0  13      383.20      177.87     35.16 o 
   5   0  13      160.99       94.49     35.94 o 
   6   0  13      167.92      109.03     35.68 o 
   7   0  13      291.82      348.89     81.70 o 
   8   0  13      125.87      129.09     34.79 o 
   9   0  13        6.03       46.10     27.21 o 
  11   0  13       78.42       41.83     15.77 o 
  -7   1  13        2.46       32.56     35.58 o 
  -6   1  13       32.64       44.68     34.16 o 
  -5   1  13        8.68       23.53     30.27 o 
  -4   1  13       89.74       81.04     50.69 o 
  -3   1  13      101.67      103.72     49.09 o 
  -2   1  13        1.67       12.00     32.42 o 
  -1   1  13       28.81       19.07     29.27 o 
   0   1  13      283.34      294.56     63.02 o 
   1   1  13      118.27       75.70     38.42 o 
   2   1  13       91.74       77.00     34.60 o 
   3   1  13       20.92       45.58     24.34 o 
   4   1  13      134.03      159.58     93.71 o 
   5   1  13       18.34       62.34     32.56 o 
   6   1  13        4.75       28.58     26.04 o 
   7   1  13      311.68      265.24     70.75 o 
   8   1  13      647.87      802.09    109.79 o 
   9   1  13      480.44      648.68     87.78 o 
  10   1  13       60.02        5.56     21.50 o 
  11   1  13       22.61       22.97     22.97 o 
  -6   2  13      138.73      122.84     43.36 o 
  -5   2  13       86.53       46.43     35.04 o 
  -4   2  13      135.52      135.95     39.97 o 
  -3   2  13        2.34       19.32     18.21 o 
  -2   2  13      201.49      190.38     54.55 o 
  -1   2  13      653.81      906.44     84.93 o 
   0   2  13      553.69      709.20     45.80 o 
   1   2  13      108.55      111.10     53.81 o 
   2   2  13        8.06       15.54     26.72 o 
   3   2  13        3.34       20.81     10.23 o 
   4   2  13        2.58       30.55     25.35 o 
   5   2  13        4.86       44.08     26.10 o 
   6   2  13       65.18       67.17     24.69 o 
   7   2  13      111.42      167.20     47.23 o 
   8   2  13       41.55       27.12     13.90 o 
   9   2  13       22.68       11.08     27.96 o 
  10   2  13       71.86       99.81     47.56 o 
  11   2  13       66.18       56.71     12.21 o 
  -6   3  13       19.56       27.63     31.22 o 
  -5   3  13       12.48       34.20     23.86 o 
  -4   3  13        0.15       26.71     19.10 o 
  -3   3  13       89.42       95.30     34.60 o 
  -2   3  13       37.35       53.20     28.53 o 
  -1   3  13       50.75       69.95     36.70 o 
   0   3  13       68.97       65.42     22.45 o 
   1   3  13       98.07       71.41     27.12 o 
   2   3  13       66.27       83.98     23.91 o 
   3   3  13       11.68        1.41     15.18 o 
   4   3  13      127.92       93.79     27.66 o 
   5   3  13        1.40        2.53     19.99 o 
   6   3  13       18.99       49.46     31.17 o 
   7   3  13       80.03       52.54     26.17 o 
   8   3  13      144.63       97.28     51.66 o 
   9   3  13       38.38       61.70     38.95 o 
  10   3  13       32.74       51.28     29.28 o 
  11   3  13      149.93      158.89     49.75 o 
  -6   4  13        0.54       19.12     31.64 o 
  -5   4  13        8.46        1.49     31.05 o 
  -4   4  13        9.92       37.99     25.63 o 
  -3   4  13        5.25       18.68     22.06 o 
  -2   4  13       51.86       35.12     34.82 o 
  -1   4  13      396.22      411.98     47.64 o 
   0   4  13      417.29      552.05     34.11 o 
   1   4  13      100.44       78.54     35.10 o 
   2   4  13       37.21       35.26     16.27 o 
   3   4  13        9.15        5.61     14.97 o 
   4   4  13      119.66       58.83     35.88 o 
   5   4  13       19.20        1.75     16.21 o 
   6   4  13       67.66       99.59     67.63 o 
   7   4  13       93.88      122.72     54.63 o 
   8   4  13       21.73       21.95     28.60 o 
   9   4  13        0.39       18.34     20.09 o 
  10   4  13        0.97       23.81     21.72 o 
  11   4  13        3.72       23.25     26.20 o 
  -5   5  13        8.35        7.59     27.37 o 
  -4   5  13       48.22       39.16     21.51 o 
  -3   5  13       11.69       13.60     24.26 o 
  -2   5  13       42.16       26.92     16.67 o 
  -1   5  13       19.42       16.97     16.56 o 
   0   5  13       75.10       39.60     35.28 o 
   1   5  13      301.18      341.74     68.15 o 
   2   5  13       71.62       46.79     17.18 o 
   3   5  13        2.92       -1.84     12.87 o 
   4   5  13       37.40       26.01     15.39 o 
   5   5  13       83.32       55.61     15.89 o 
   6   5  13        0.27       27.80     18.79 o 
   7   5  13        1.67        8.25     27.87 o 
   8   5  13        0.93       13.27     21.64 o 
  10   5  13       49.99       35.72     28.46 o 
  11   5  13      152.92       64.04     84.06 o 
  -4   6  13        9.68       70.49     45.33 o 
  -3   6  13       20.02       34.62     23.28 o 
  -2   6  13       37.53       32.89     20.01 o 
  -1   6  13      151.65      122.06     32.28 o 
   0   6  13      183.86      187.64     35.35 o 
   1   6  13       23.73        2.05     15.26 o 
   2   6  13       57.82       31.16     33.92 o 
   3   6  13       72.25       53.02     18.06 o 
   4   6  13       77.46       43.83     15.28 o 
   5   6  13       17.86        6.72     13.85 o 
   6   6  13      238.56      189.36     92.95 o 
   7   6  13      220.99      191.78     88.94 o 
   8   6  13       44.88       75.31     45.48 o 
   9   6  13        2.84       49.51     33.08 o 
  10   6  13        6.03       15.77     16.06 o 
  11   6  13        2.65       -5.99     34.73 o 
  -4   7  13        6.49       39.82     27.52 o 
  -3   7  13       49.92       49.90     31.21 o 
  -2   7  13        5.80       39.37     34.54 o 
  -1   7  13       49.47       38.56     15.73 o 
   0   7  13      247.87      297.29     73.79 o 
   1   7  13      144.07       78.35     45.85 o 
   2   7  13        0.13        1.55     13.32 o 
   3   7  13        3.48       19.48     11.94 o 
   4   7  13       31.26       16.49     15.77 o 
   5   7  13       33.83       62.50     21.68 o 
   6   7  13       87.41       71.29     17.35 o 
   7   7  13      150.22      125.91     63.07 o 
   8   7  13      316.61      168.25    130.88 o 
   9   7  13      101.81       57.04     61.21 o 
  10   7  13        2.95      -11.55     24.97 o 
  11   7  13       60.00      108.65     50.65 o 
  -3   8  13        6.35       43.44     21.96 o 
  -2   8  13      170.10      207.72     60.48 o 
  -1   8  13      393.60      615.51    122.11 o 
   0   8  13      169.63      136.99     92.46 o 
   1   8  13       34.43       40.05     19.32 o 
   2   8  13      293.12      257.68     38.60 o 
   3   8  13      171.00      101.13     93.32 o 
   4   8  13       42.71       32.27     22.18 o 
   5   8  13        4.68       12.37     25.82 o 
   6   8  13       87.10       78.88     33.02 o 
   7   8  13      297.82      165.50    123.15 o 
   8   8  13       65.01       46.99     48.24 o 
   9   8  13       14.88       14.17     28.93 o 
  -2   9  13      125.47      136.40     52.65 o 
  -1   9  13        3.45       52.68     31.03 o 
   0   9  13       51.25       30.18     27.89 o 
   1   9  13       89.74       44.50     22.84 o 
   2   9  13        7.53       -1.29     15.92 o 
   3   9  13       41.35       53.50     17.85 o 
   4   9  13        1.34       16.98     11.44 o 
   5   9  13       10.07       20.35     24.63 o 
   6   9  13        0.23        1.48     13.87 o 
   7   9  13      177.28       72.18     37.24 o 
   8   9  13      380.59      275.25    173.23 o 
   9   9  13      218.67      143.64     73.09 o 
   0  10  13      215.99      191.70     40.99 o 
   1  10  13       30.13       10.17     16.45 o 
   2  10  13        0.85       16.64     15.20 o 
   3  10  13        8.83        0.34     16.42 o 
   4  10  13        4.85        8.63     16.65 o 
   5  10  13       30.06       59.70     25.99 o 
   6  10  13      122.06      128.62     39.73 o 
   7  10  13      151.65      138.73     60.78 o 
   8  10  13        2.37       34.33     39.16 o 
   2  11  13        2.15       27.85     25.17 o 
   3  11  13        0.10       37.29     19.68 o 
   4  11  13       38.67       37.74     27.18 o 
   5  11  13      184.66      103.80     38.08 o 
   6  11  13       75.87       85.48     33.39 o 
   7  11  13       47.66       53.85     34.00 o 
  -2  -7  14       89.24       73.66     51.28 o 
  -1  -7  14      178.29      108.34     43.15 o 
   0  -7  14      102.18       32.42     40.01 o 
   1  -7  14       37.99       35.16     52.89 o 
   2  -7  14        0.87       21.01     37.68 o 
   3  -7  14       36.40       95.54     66.96 o 
   4  -7  14       31.05       20.94     26.61 o 
  -4  -6  14       30.39       46.50     46.64 o 
  -3  -6  14       17.66        1.41     32.30 o 
  -2  -6  14       10.04       -9.29     38.86 o 
  -1  -6  14        0.69      166.79     82.71 o 
   0  -6  14        4.22      -27.26     36.26 o 
   1  -6  14      104.03      104.10     74.08 o 
   2  -6  14       37.06       35.77     41.85 o 
   3  -6  14       21.13       70.05     56.80 o 
   4  -6  14       55.88        2.75     18.79 o 
   5  -6  14       71.46       23.18     26.86 o 
   6  -6  14       41.94       83.99     66.18 o 
  -4  -5  14        9.51       29.33     32.51 o 
  -3  -5  14        3.51        5.52     37.04 o 
  -2  -5  14       19.14      -10.49     39.00 o 
  -1  -5  14      429.72      435.21     98.18 o 
   0  -5  14      546.62      719.02    145.57 o 
   1  -5  14      103.96      118.10     73.94 o 
   2  -5  14        3.07      -34.75     34.75 o 
   3  -5  14        0.38       29.57     35.30 o 
   4  -5  14        2.48        7.54     20.24 o 
   5  -5  14       13.38       21.26     23.92 o 
   6  -5  14        0.15       41.89     33.01 o 
   7  -5  14        0.83       10.41     17.45 o 
  -5  -4  14       29.28       76.02     51.52 o 
  -4  -4  14       20.43       55.22     56.05 o 
  -3  -4  14        6.46       74.84     57.51 o 
  -2  -4  14        4.59        1.70     32.80 o 
  -1  -4  14        8.05       25.11     33.65 o 
   0  -4  14       70.44       97.21     69.81 o 
   1  -4  14      153.28      173.63     47.93 o 
   2  -4  14       65.35       92.28     63.52 o 
   3  -4  14        0.61       47.06     25.71 o 
   4  -4  14       59.52       24.28     20.31 o 
   5  -4  14       59.16       46.37     41.98 o 
   6  -4  14        9.16       14.47     18.53 o 
   7  -4  14        8.86        5.68     45.40 o 
   8  -4  14        0.51       21.00     35.82 o 
  -5  -3  14       54.50       30.25     34.21 o 
  -4  -3  14        0.03        5.42     37.77 o 
  -3  -3  14        4.85       51.87     49.14 o 
  -2  -3  14        1.18       27.99     29.83 o 
  -1  -3  14      399.57      450.91     65.83 o 
   0  -3  14      228.05      286.85     53.05 o 
   1  -3  14        0.24       -6.93     28.60 o 
   2  -3  14       54.42      115.96     60.69 o 
   3  -3  14       82.83       82.00     25.97 o 
   4  -3  14        6.52        9.59     22.36 o 
   5  -3  14       42.82       57.63     27.76 o 
   6  -3  14       23.23       41.48     28.17 o 
   7  -3  14       24.55       24.77     22.42 o 
   8  -3  14       27.27       23.27     19.84 o 
  -5  -2  14      121.88       57.48     37.87 o 
  -4  -2  14       50.08       32.70     34.42 o 
  -3  -2  14        5.40       -6.79     29.68 o 
  -2  -2  14        0.34       -3.75     33.08 o 
  -1  -2  14      130.39       33.98     27.49 o 
   0  -2  14      442.73      555.36     76.06 o 
   1  -2  14      180.65       61.96     33.34 o 
   2  -2  14        0.39       27.41     21.82 o 
   3  -2  14      110.67      155.35     39.72 o 
   4  -2  14      139.38      241.01     44.07 o 
   5  -2  14       77.43       61.88     26.13 o 
   6  -2  14       44.70       30.88     22.95 o 
   7  -2  14       22.67       81.83     39.94 o 
   8  -2  14       17.75       48.32     18.02 o 
   9  -2  14        0.19       35.55     20.51 o 
  -5  -1  14        1.19       18.32     33.81 o 
  -4  -1  14       54.02       38.24     32.42 o 
  -3  -1  14        2.06       20.23     47.16 o 
  -2  -1  14      130.43      184.85     52.46 o 
  -1  -1  14      251.53      379.92     57.41 o 
   0  -1  14      129.08      128.88     59.82 o 
   1  -1  14      180.81      180.24     50.30 o 
   2  -1  14      530.58      764.57     94.52 o 
   3  -1  14      153.20      141.77     43.49 o 
   4  -1  14       25.96       27.41     31.85 o 
   5  -1  14        1.54       26.80     38.34 o 
   6  -1  14        2.70      -13.55     19.03 o 
   7  -1  14       54.07       24.68     34.14 o 
   8  -1  14       47.23       57.11     36.44 o 
   9  -1  14       36.27       39.41     21.09 o 
  -5   0  14        4.71       38.08     43.36 o 
  -4   0  14       31.39      -11.41     32.25 o 
  -3   0  14      257.80      223.62     49.84 o 
  -2   0  14       25.75       11.15     27.42 o 
  -1   0  14       98.00       89.95     49.30 o 
   0   0  14      729.66      821.60     56.94 o 
   1   0  14      198.31      152.05     46.68 o 
   2   0  14      102.11       69.36     37.76 o 
   3   0  14      347.11      443.09     89.36 o 
   4   0  14      296.76      324.52     38.96 o 
   5   0  14        4.52       42.62     22.42 o 
   6   0  14        1.62      -14.47     15.79 o 
   7   0  14      185.08      190.65     46.10 o 
   8   0  14      571.48      847.31    134.68 o 
   9   0  14      225.88      239.76     34.17 o 
  10   0  14       13.32       21.34     16.20 o 
  -5   1  14      144.10      196.10     62.51 o 
  -4   1  14       45.61       44.47     50.69 o 
  -3   1  14      237.06      219.75     52.37 o 
  -2   1  14      916.13     1225.67     89.46 o 
  -1   1  14      723.02      945.47     72.78 o 
   0   1  14      224.44      198.30     51.96 o 
   1   1  14       24.06       13.66     14.53 o 
   2   1  14      145.20      129.69     40.29 o 
   3   1  14        3.86       16.73     23.46 o 
   4   1  14        6.36       45.46     35.38 o 
   5   1  14       49.74       39.63     67.34 o 
   6   1  14      122.09      175.80     43.68 o 
   7   1  14       67.01       48.87     27.36 o 
   8   1  14        4.07       36.89     19.92 o 
   9   1  14      327.49      427.92     92.52 o 
  10   1  14      311.03      447.47    124.92 o 
  -5   2  14       84.67       99.80     45.93 o 
  -4   2  14      176.27      191.27     45.77 o 
  -3   2  14      324.39      400.67     62.96 o 
  -2   2  14       10.10       26.34     29.92 o 
  -1   2  14      224.11      260.13     35.79 o 
   0   2  14      472.09      522.78     33.58 o 
   1   2  14       97.87       62.83     21.15 o 
   2   2  14       46.98       29.47     22.85 o 
   3   2  14        4.00       42.65     22.91 o 
   4   2  14        7.80       23.62     24.92 o 
   5   2  14       66.50       55.40     38.62 o 
   6   2  14        8.04       12.20      9.93 o 
   7   2  14      268.60      359.66     36.95 o 
   8   2  14      559.56      912.90     94.38 o 
   9   2  14       85.95       38.97     36.78 o 
  10   2  14       33.44       60.12     23.22 o 
  -5   3  14       23.22       30.21     24.82 o 
  -4   3  14        8.12       53.62     29.97 o 
  -3   3  14      174.33      212.54     43.41 o 
  -2   3  14      637.15      931.94     66.58 o 
  -1   3  14      379.99      461.71     36.74 o 
   0   3  14      136.70       82.76     31.58 o 
   1   3  14       69.02       49.49     36.87 o 
   2   3  14       44.08       53.88     22.95 o 
   3   3  14       87.36       56.45     24.72 o 
   4   3  14       33.97       60.93     31.95 o 
   5   3  14       84.00      117.92     39.29 o 
   6   3  14      441.30      602.32     50.61 o 
   7   3  14      106.34       83.49     37.09 o 
   8   3  14        3.88       36.55     39.63 o 
   9   3  14       30.08       54.98     50.29 o 
  10   3  14       63.48       12.17     29.02 o 
  -4   4  14        0.64        3.48     24.00 o 
  -3   4  14       34.82       38.46     19.27 o 
  -2   4  14       17.19       70.31     25.03 o 
  -1   4  14      178.55      164.70     62.83 o 
   0   4  14      112.77       66.82     22.68 o 
   1   4  14      131.19       92.68     39.57 o 
   2   4  14        2.32       28.29     14.16 o 
   3   4  14       34.65       71.50     24.26 o 
   4   4  14      132.39       93.22     29.43 o 
   5   4  14      145.93      149.36     54.15 o 
   6   4  14        2.30       30.02     41.05 o 
   7   4  14      259.60      151.32     68.78 o 
   8   4  14      183.22      235.15     58.97 o 
   9   4  14        1.09       72.36     29.14 o 
  -4   5  14        1.89       25.86     21.84 o 
  -3   5  14       43.88       62.76     21.97 o 
  -2   5  14      107.01       99.96     28.13 o 
  -1   5  14       16.20       -3.60     13.87 o 
   0   5  14        0.01        1.89     14.04 o 
   1   5  14        5.26       19.31     13.90 o 
   2   5  14       36.56       25.06     16.13 o 
   3   5  14      119.91       79.80     23.23 o 
   4   5  14        0.06       19.27     13.08 o 
   5   5  14      290.47      404.70     99.92 o 
   6   5  14      584.49      943.98    102.59 o 
   7   5  14       66.84       50.15     40.63 o 
   8   5  14       20.18        6.79     28.13 o 
   9   5  14        6.33      -20.44     32.80 o 
  10   5  14       11.07       61.70     37.23 o 
  -3   6  14       21.11       55.85     54.91 o 
  -2   6  14       27.22       49.42     16.30 o 
  -1   6  14      104.79       69.14     20.60 o 
   0   6  14        1.80       11.30     14.12 o 
   1   6  14       57.23       29.93     20.73 o 
   2   6  14       62.66       70.12     22.34 o 
   3   6  14        0.48       13.02     10.49 o 
   4   6  14       43.71       29.93     21.76 o 
   5   6  14       31.64       55.06     39.35 o 
   6   6  14      161.95      188.25     45.44 o 
   7   6  14      114.41      208.74    105.04 o 
   8   6  14       66.19       54.87     34.38 o 
   9   6  14        2.80      -10.04     34.92 o 
  10   6  14       51.70       30.82     22.45 o 
  -2   7  14       33.58       53.20     35.08 o 
  -1   7  14       31.93       35.03     22.50 o 
   0   7  14        2.28       30.37     14.41 o 
   1   7  14        4.28       25.30     14.47 o 
   2   7  14        5.82       14.08     14.19 o 
   3   7  14        0.01       -1.94     10.69 o 
   4   7  14      183.82       91.84     47.32 o 
   5   7  14       97.78       50.59     24.12 o 
   6   7  14       69.04       51.40     25.32 o 
   7   7  14       21.26       -0.90     34.28 o 
   8   7  14      134.94       83.00     37.89 o 
   9   7  14       65.94       69.96     44.37 o 
  10   7  14        0.17       48.43     33.13 o 
  -1   8  14       45.17       28.73     20.03 o 
   0   8  14       15.04       10.49     14.44 o 
   1   8  14       12.75       16.24     15.40 o 
   2   8  14       38.73       24.74     13.33 o 
   3   8  14       29.46       44.70     19.99 o 
   4   8  14       50.81       24.85     19.97 o 
   5   8  14       46.67       49.19     18.43 o 
   6   8  14       97.65       66.87     51.24 o 
   7   8  14      181.32      176.81     67.46 o 
   8   8  14       35.70        0.00     25.87 o 
   9   8  14        6.52       16.06     17.31 o 
   0   9  14       58.50       87.32     31.84 o 
   1   9  14       94.00       89.24     25.08 o 
   2   9  14       15.09       36.25     19.88 o 
   3   9  14        0.98       25.28     16.83 o 
   4   9  14       23.39       48.24     25.16 o 
   5   9  14      114.12       68.71     32.37 o 
   6   9  14       69.94       53.63     21.68 o 
   7   9  14        3.31       44.40     40.15 o 
   8   9  14       58.14       90.30     61.07 o 
   3  10  14        8.31        5.85     32.64 o 
   4  10  14       22.08        2.07     21.79 o 
   5  10  14        2.62       16.32     36.59 o 
   6  10  14       25.79       11.46     15.59 o 
   0  -6  15       57.64      141.42     59.63 o 
   1  -6  15        0.85       27.04     35.74 o 
   2  -6  15        0.29       19.66     38.50 o 
   3  -6  15        9.83       35.79     49.56 o 
  -2  -5  15        2.23       34.66     36.81 o 
  -1  -5  15       43.37       52.30     45.88 o 
   0  -5  15      154.40      152.29     55.69 o 
   1  -5  15       66.80       37.28     53.85 o 
   2  -5  15       45.54       32.09     36.00 o 
   3  -5  15       10.98       24.07     39.43 o 
   4  -5  15        2.18       11.86     24.07 o 
   5  -5  15        0.01       22.54     21.89 o 
  -3  -4  15       51.57       30.20     36.45 o 
  -2  -4  15      192.34      264.31     71.65 o 
  -1  -4  15      157.11      150.52     49.04 o 
   0  -4  15       49.57       28.48     40.74 o 
   1  -4  15        0.26       37.32     52.20 o 
   2  -4  15        0.22        6.79     33.55 o 
   3  -4  15        6.39       38.20     26.56 o 
   4  -4  15       11.46       63.10     28.12 o 
   5  -4  15       92.28       65.54     27.08 o 
   6  -4  15      167.35      159.61     34.40 o 
  -3  -3  15        0.94       45.48     31.62 o 
  -2  -3  15       47.57       31.78     32.07 o 
  -1  -3  15      129.81      215.86     67.74 o 
   0  -3  15       50.53       22.38     36.55 o 
   1  -3  15        4.23       32.73     33.65 o 
   2  -3  15       17.81       47.13     30.06 o 
   3  -3  15        1.82        5.06     45.75 o 
   4  -3  15        0.84       46.87     31.32 o 
   5  -3  15        1.21       76.65     37.16 o 
   6  -3  15       82.50       68.58     26.48 o 
   7  -3  15      125.07      142.62     36.48 o 
  -4  -2  15        7.11       10.07     31.08 o 
  -3  -2  15        1.13       -5.73     30.89 o 
  -2  -2  15       22.16        1.32     37.56 o 
  -1  -2  15        7.21       -3.35     32.66 o 
   0  -2  15       13.33       38.43     31.08 o 
   1  -2  15        3.91       13.29     23.96 o 
   2  -2  15       10.92      -15.51     23.41 o 
   3  -2  15       21.65       19.41     36.09 o 
   4  -2  15       45.56       23.15     48.06 o 
   5  -2  15      105.91       50.62     23.98 o 
   6  -2  15       62.18       71.08     25.04 o 
   7  -2  15        0.34       33.15     28.82 o 
   8  -2  15        1.91       11.36     18.58 o 
  -4  -1  15       10.85       13.16     28.74 o 
  -3  -1  15        2.85      -22.16     33.65 o 
  -2  -1  15        8.89       62.84     52.65 o 
  -1  -1  15       42.93       33.79     31.45 o 
   0  -1  15       29.24       -9.02     23.64 o 
   1  -1  15       19.27       31.28     25.82 o 
   2  -1  15      376.74      505.62     48.89 o 
   3  -1  15      264.56      237.21     35.65 o 
   4  -1  15      158.14      145.14     50.29 o 
   5  -1  15      195.37      214.15     44.25 o 
   6  -1  15      120.79       98.57     29.72 o 
   7  -1  15       61.15       76.28     30.23 o 
   8  -1  15       23.89       16.21     19.12 o 
  -4   0  15        9.55       73.21     51.73 o 
  -3   0  15       31.71       -4.53     34.90 o 
  -2   0  15      136.23      180.77     60.67 o 
  -1   0  15      104.45      144.00     39.20 o 
   0   0  15        5.03       59.02     25.63 o 
   1   0  15        9.89       16.99     21.04 o 
   2   0  15        1.66        6.99     21.84 o 
   3   0  15        9.83       28.99     22.18 o 
   4   0  15        8.66       19.78     20.96 o 
   5   0  15        9.75        8.17     33.55 o 
   6   0  15       28.86       38.60     44.81 o 
   7   0  15        4.09       -3.79     19.63 o 
   8   0  15      101.80       73.10     22.06 o 
   9   0  15      203.83      347.26     82.57 o 
  -4   1  15      102.85      121.64     36.07 o 
  -3   1  15      151.98      139.32     52.72 o 
  -2   1  15        3.59       79.56     40.02 o 
  -1   1  15      188.09      127.06     38.18 o 
   0   1  15      137.70      187.16     67.55 o 
   1   1  15       20.16       27.80     29.97 o 
   2   1  15       83.13       47.17     21.65 o 
   3   1  15      107.69      180.94     41.99 o 
   4   1  15       79.37       74.50     33.54 o 
   5   1  15       64.68       45.74     45.65 o 
   6   1  15       51.79       87.55     34.64 o 
   7   1  15      141.18      135.54     72.04 o 
   8   1  15       22.52       40.32     50.58 o 
   9   1  15       23.80      -16.13     28.72 o 
  -4   2  15       99.87       82.33     59.84 o 
  -3   2  15      483.94      673.47     96.42 o 
  -2   2  15      547.02      868.05     57.37 o 
  -1   2  15      142.55      176.26     38.98 o 
   0   2  15       21.58       27.58     16.56 o 
   1   2  15        2.24        6.42     30.42 o 
   2   2  15        0.05       28.44     26.27 o 
   3   2  15        3.38        1.60     18.38 o 
   4   2  15        9.92        2.26     18.55 o 
   5   2  15      160.53      204.38     30.70 o 
   6   2  15      189.94      221.82     69.37 o 
   7   2  15        0.07        4.91     24.13 o 
   8   2  15       94.50       84.03     37.65 o 
   9   2  15       68.90       59.39     42.94 o 
  -3   3  15        8.24       52.26     30.49 o 
  -2   3  15        5.42        6.11     18.87 o 
  -1   3  15      109.03       81.64     28.83 o 
   0   3  15      170.94       91.37     39.48 o 
   1   3  15       91.74       60.82     19.70 o 
   2   3  15       12.66       39.43     29.74 o 
   3   3  15       49.83       50.20     22.69 o 
   4   3  15      197.57      106.61     65.68 o 
   5   3  15        2.80        9.05     19.94 o 
   6   3  15      163.80      122.28     35.93 o 
   7   3  15      199.06      153.85     57.32 o 
   8   3  15       58.22       42.68     47.77 o 
   9   3  15        0.10       27.37     38.90 o 
  -3   4  15      266.82      421.25     60.47 o 
  -2   4  15      258.25      180.30     29.44 o 
  -1   4  15       68.37       61.97     21.30 o 
   0   4  15        0.10        2.98     15.02 o 
   1   4  15        0.03       12.20     19.07 o 
   2   4  15        1.37       28.13     19.68 o 
   3   4  15        0.05       19.14     21.54 o 
   4   4  15      154.02      171.76     52.59 o 
   5   4  15      616.55      932.56     62.68 o 
   6   4  15      348.74      463.17    103.15 o 
   7   4  15       64.12       -0.19     37.47 o 
   8   4  15       16.86       37.44     49.61 o 
   9   4  15       15.77       -8.82     32.51 o 
  -2   5  15        3.78       20.04     16.18 o 
  -1   5  15       27.20       34.83     17.63 o 
   0   5  15        0.50       23.74     24.07 o 
   1   5  15        9.77        2.37     17.00 o 
   2   5  15        1.02       -5.99     16.19 o 
   3   5  15       94.03       71.41     38.31 o 
   4   5  15       73.15      124.31     36.04 o 
   5   5  15       48.64       77.86     52.32 o 
   6   5  15      201.60      192.94     74.48 o 
   7   5  15      232.82      290.98     59.23 o 
   8   5  15       42.80       29.47     29.26 o 
   9   5  15        2.49       10.09     19.15 o 
  -1   6  15        1.25       18.44     13.65 o 
   0   6  15       15.71        2.32     13.90 o 
   1   6  15       20.48       38.03     22.51 o 
   2   6  15      111.15       69.15     20.85 o 
   3   6  15        5.75       20.51     14.28 o 
   4   6  15      100.29       49.58     35.32 o 
   5   6  15      273.85      315.74     86.86 o 
   6   6  15      195.13      251.41     68.73 o 
   7   6  15        1.21       53.76     35.18 o 
   8   6  15       87.16       79.32     39.35 o 
   9   6  15       30.59       39.16     23.20 o 
   0   7  15       39.40       13.56     13.89 o 
   1   7  15      123.17       71.02     26.54 o 
   2   7  15       21.93       18.62     13.63 o 
   3   7  15        9.23       66.64     21.75 o 
   4   7  15        2.14       41.87     24.05 o 
   5   7  15       87.01      101.69     66.28 o 
   6   7  15      294.19      191.01    137.06 o 
   7   7  15       64.91       61.61     40.86 o 
   8   7  15       13.70      -12.38     17.12 o 
   1   8  15      104.52      120.24     28.04 o 
   2   8  15       78.52       33.56     24.18 o 
   3   8  15        0.40       18.36     33.13 o 
   4   8  15       59.33       49.05     20.90 o 
   5   8  15       21.43       18.70     30.68 o 
   6   8  15       18.70       23.32     22.85 o 
   7   8  15       35.71      -11.58     27.26 o 
   1  -4  16       15.70      -12.43     32.25 o 
   2  -4  16       12.28       71.73     43.63 o 
   3  -4  16       70.98      102.12     51.21 o 
  -1  -3  16        0.38      115.77     58.69 o 
   0  -3  16       16.52       17.42     32.28 o 
   1  -3  16        7.17        9.34     23.81 o 
   2  -3  16       16.46       54.51     36.15 o 
   3  -3  16       11.79       26.36     28.10 o 
   4  -3  16      238.75      224.86     45.24 o 
   5  -3  16      363.24      431.22    105.56 o 
  -1  -2  16       15.79        8.65     30.58 o 
   0  -2  16       27.30       42.72     22.79 o 
   1  -2  16       28.48       47.50     29.31 o 
   2  -2  16        1.52       17.59     29.33 o 
   3  -2  16       12.44       14.26     52.45 o 
   4  -2  16        0.17       20.13     27.41 o 
   5  -2  16      159.70      162.33     43.51 o 
   6  -2  16      307.49      254.73     52.37 o 
  -2  -1  16        5.44       10.02     32.73 o 
  -1  -1  16        3.13       -1.42     22.21 o 
   0  -1  16        0.72       41.41     26.21 o 
   1  -1  16       33.44       79.86     44.21 o 
   2  -1  16       25.69       26.13     22.97 o 
   3  -1  16        2.86       45.52     31.32 o 
   4  -1  16       71.86       88.14     38.67 o
[truncated: 3,652 more chars]
